# Supplementary material for: Integrated epigenetic biomarkers in circulating cell-free DNA as a robust classifier for pancreatic cancer
Source: Clin Epigenetics. 2020 Jul 23;12:112. doi: 10.1186/s13148-020-00898-2 (PMC7376965; doi:10.1186/s13148-020-00898-2)
Supplement: Supplementary file 2 — Additional file 2: Supplementary Table 1. Mapping summary of cfDNA 5mC sequencing data. Supplementary Table 2. Mapping summary of cfDNA 5hmC sequencing results. Supplementary Table 3. Differentially methylated peaks identified by t test. Supplementary Table 4. List of 5mC markers used in model construction. Supplementary Table 5. Wd-scores of PDAC patients derived from distinct models. Supplementary Table 6. Differentially hydroxymethylated peaks identified by t test. Supplementary Table 7. List of 5hmC markers used in model construction. [file 13148_2020_898_MOESM2_ESM.zip › Table S1 .xlsx]

## Sheet: Sheet1
sample	raw_total_reads	raw_mapped_reads	raw_mapping_rate(%)	filtered_left_reads	dedup_left_reads	dedup_left_ratio(%)
healthy-Hea-11-14	23859076	22417087	0.9396	13991872	11940288	0.8534
healthy-Hea-12-121	31603168	29507800	0.9337	18004506	14997548	0.833
healthy-Hea22-117	29216022	26965702	0.923	14622582	9908518	0.6776
healthy-Hea22-74	33268800	29653602	0.8913	17311716	11960822	0.6909
paca-Pan21-0032302929-1d	34470532	31517229	0.9143	18467380	14661378	0.7939
paca-Pan16-0000244144	51078292	47812456	0.9361	28745254	21918494	0.7625
healthy-Hea16-129	33177132	30600069	0.9223	18635606	14668374	0.7871
paca-Pan-6-0021500147	39442074	36847401	0.9342	21896504	17865202	0.8159
paca-Pan41-0003338896-1d	31182742	29054947	0.9318	17237562	13067054	0.7581
paca-Pan-1-0019087449	31581700	29444954	0.9323	19083040	15435384	0.8089
healthy-Hea-11-154	35549202	33516820	0.9428	21853690	18627364	0.8524
healthy-Hea-8-ZDF	35644774	33634346	0.9436	20653218	17335072	0.8393
paca-Pan20-0032253948-1d	42322912	39409877	0.9312	23713992	18960332	0.7995
healthy-Hea23-CJX	22824734	21925021	0.9606	14306068	12087278	0.8449
healthy-LXR-5mC	42958292	40307559	0.9383	24850956	20648784	0.8309
paca-Pan-2-0021592020	47679286	44758374	0.9387	27537686	22317844	0.8104
paca-Pan21-0018823207-1d	45505176	41618519	0.9146	24509420	18924642	0.7721
paca-Pan13-0021029717	49823058	46194193	0.9272	25687342	19189400	0.747
healthy-Hea-12-12	35770590	33319471	0.9315	20051964	16834408	0.8395
healthy-NC-75-5mC	36391662	34493597	0.9478	20916344	18072776	0.8641
paca-Pan-6-0021396876	23116356	21745655	0.9407	13170834	10871100	0.8254
paca-Pan40-0020368511-1d	20501458	18905785	0.9222	11168934	7961934	0.7129
healthy-Hea19-68	50896438	47595288	0.9351	28743648	23197708	0.8071
paca-Pan-7-0021570590	39198258	36748373	0.9375	22659422	17893030	0.7897
healthy-Hea-13-179	39282842	36813377	0.9371	21821250	17976198	0.8238
paca-Pan13-0005668116	41433988	37990049	0.9169	21269918	16237038	0.7634
healthy-Hea-8-YYM	31432534	29672749	0.944	19519060	16365208	0.8384
healthy-Hea-13-18	38646660	36291280	0.9391	21679074	17918056	0.8265
paca-Pan-8-0021456652	39710104	36995601	0.9316	23177042	18818576	0.8119
paca-Pan39-0032310624-1d	48072076	45195602	0.9402	28215000	21595068	0.7654
paca-Pan-2-0032148419	31899680	29663062	0.9299	17803178	14433034	0.8107
paca-Pan27-0011862190-1d	44340026	41517577	0.9363	25016334	19118788	0.7643
healthy-Hea32-HXX	35699906	32891171	0.9213	19365708	11692132	0.6038
healthy-Hea27-162	31703770	29507201	0.9307	17446928	12519008	0.7175
healthy-Hea27-163	40484662	37524689	0.9269	22714276	15972314	0.7032
healthy-Hea31-TSF	56298964	51573219	0.9161	29967988	19086354	0.6369
paca-Pan26-0002383465-1d	32579738	30260621	0.9288	17965624	14007330	0.7797
healthy-Hea21-ZHY	47251118	43188396	0.914	25813696	18160354	0.7035
healthy-Hea23-WXH	61815018	59533209	0.9631	38787550	32125630	0.8282
healthy-NC-28-5mC	33767176	32161097	0.9524	20416496	17235432	0.8442
healthy-Hea21-CJR	34104212	31102685	0.912	16974110	12394730	0.7302
healthy-Hea19-54	36656396	34817642	0.9498	20594896	16514242	0.8019
paca-Pan41-0032184493-1d	53199448	49582980	0.932	29413768	22702844	0.7718
healthy-Hea27-43	33101350	31123391	0.9402	18619620	13565922	0.7286
paca-Pan-5-0016808642	37756960	35056717	0.9285	21098572	16823418	0.7974
paca-Pan-5-0015284785	30475928	28374612	0.9311	16995312	13799442	0.812
healthy-Hea15-125	49645452	46800349	0.9427	28570078	22944976	0.8031
paca-Pan15-0010399729	34893246	32057964	0.9187	19328968	14963454	0.7741
paca-Pan30-0014235168-1d	35062862	32707333	0.9328	19289770	15231262	0.7896
healthy-NC-149-5mC	44545642	42163858	0.9465	25187312	21457452	0.8519
paca-Pan-8-0032067353	37928052	35599080	0.9386	21198836	17487670	0.8249
healthy-Hea-13-21	35129640	32865546	0.9356	19847554	16335774	0.8231
healthy-Hea14-83	23447818	22114247	0.9431	13383714	10859170	0.8114
healthy-MD-169	54826746	51881448	0.9463	33263516	26910136	0.809
healthy-Hea25-39	48282002	46496351	0.963	28893516	23583160	0.8162
healthy-Hea23-XGX	61044780	58898181	0.9648	38634982	32531754	0.842
paca-Pan22-0032320077-1d	24149570	22212399	0.9198	12458338	10305158	0.8272
paca-Pan42-0021162134-1d	41471298	38704835	0.9333	23418736	16552892	0.7068
paca-Pan18-0003537073	37422698	35175018	0.9399	21199696	15357548	0.7244
paca-Pan13-0021016755	51842072	47929634	0.9245	29131076	21956260	0.7537
healthy-MD-WXY	49068250	46104534	0.9396	29654506	23607454	0.7961
healthy-Hea-12-36	38258984	36194264	0.946	21893872	18071878	0.8254
healthy-Hea31-81	56460566	51837372	0.9181	29391482	18480484	0.6288
healthy-Hea23-ZGQ	43744124	41948741	0.959	27053534	22848598	0.8446
healthy-LXQ-5mC	46552166	44801109	0.9624	28460796	24460876	0.8595
paca-Pan-8-0021209744	47776524	45570495	0.9538	28430976	22808282	0.8022
paca-Pan10-0021646700	54874448	51198609	0.933	28366630	22076870	0.7783
healthy-Hea-8-LXH	35418598	33380307	0.9425	21019254	17635538	0.839
healthy-Hea16-LZW	28745050	26897841	0.9357	14843012	11755804	0.792
healthy-PXX-5mC	42443410	40535250	0.955	26379086	22141580	0.8394
healthy-Hea-10-55	31607150	29288288	0.9266	18229744	15113946	0.8291
paca-Pan28-0021413938-1d	30195370	28485771	0.9434	16637982	13188596	0.7927
paca-Pan29-0018325801-1d	23012702	21235569	0.9228	12258046	9379870	0.7652
healthy-Hea24-15	39356822	37880521	0.9625	24526500	20525882	0.8369
paca-Pan40-0032436417-1d	58934304	55507149	0.9418	31228304	21596570	0.6916
paca-Pan-8-0021618998	25370884	23748379	0.936	14621708	11747380	0.8034
paca-Pan41-0020452599-1d	38391284	35938554	0.9361	21520566	16569798	0.77
healthy-MD-152	75596160	71618784	0.9474	44842272	35322796	0.7877
healthy-MD-153	37991926	35289767	0.9289	21831446	16751830	0.7673
paca-Pan13-0021016372	49614030	45953741	0.9262	26078944	20068710	0.7695
healthy-Hea21-159	54920458	50331239	0.9164	29351108	20946862	0.7137
paca-Pan14-0002022827	35721956	33444307	0.9362	19205270	14958818	0.7789
paca-Pan-7-0032041544	42491936	39866468	0.9382	24730796	19873020	0.8036
healthy-Hea-9-145	20718958	19400385	0.9364	11250890	9457406	0.8406
healthy-Hea25-174	40942452	39257341	0.9588	25131662	20860476	0.83
healthy-Hea-11-40	26760804	25246676	0.9434	15114652	12905308	0.8538
healthy-NC-88-5mC	25775582	24303531	0.9429	14872152	12325348	0.8288
paca-Pan39-0032385579-1d	57289262	53912465	0.9411	31486066	24334642	0.7729
paca-Pan10-0020276699	33642240	31433837	0.9344	18516432	14427494	0.7792
healthy-Hea31-141	43016992	40079857	0.9317	23535734	15345366	0.652
paca-Pan20-0000739129-1d	35281500	32952564	0.934	18787860	15240166	0.8112
healthy-Hea15-104	34899792	32506529	0.9314	19028064	15217112	0.7997
healthy-Hea16-YKB	32790862	30442532	0.9284	17215602	13837754	0.8038
paca-Pan38-0032232428-1d	42729136	39824344	0.932	21174344	17321162	0.818
healthy-NC-130-5mC	26408618	25260851	0.9565	16085656	13834388	0.86
healthy-MD-CZR	38253382	34966671	0.9141	21294992	17146278	0.8052
paca-Pan42-0019788828-1d	36903414	34653972	0.939	19611714	14116842	0.7198
healthy-Hea15-90	57402704	53943098	0.9397	32887404	26760866	0.8137
healthy-Hea16-ZXS	47682488	44664797	0.9367	25631850	20244202	0.7898
healthy-Hea24-150	50611140	48920577	0.9666	32685790	26949064	0.8245
healthy-Hea21-147	45673988	41790287	0.915	25063568	17604446	0.7024
paca-Pan24-0021446245-1d	34872860	32221921	0.924	18322826	14729566	0.8039
healthy-Hea-8-ZHG	27199618	25417194	0.9345	14940068	12649882	0.8467
healthy-ZXQ	39895840	38204860	0.9576	24245632	20616738	0.8503
paca-Pan37-0009266086-1d	42804312	39712478	0.9278	23723992	17412966	0.734
healthy-Hea25-165	48811364	46890484	0.9606	29302320	24285194	0.8288
healthy-Hea-10-KYQ	49010694	46240349	0.9435	27405940	23017638	0.8399
paca-Pan-4-0001333462	28940562	27059910	0.935	16172672	13213934	0.8171
healthy-Hea31-156	25104114	22703706	0.9044	13408282	8752016	0.6527
paca-Pan41-0032477424-1d	51091538	47692894	0.9335	26185146	19568038	0.7473
healthy-MD-ZLQ	51623698	48430818	0.9382	31019770	24701224	0.7963
healthy-Hea-11-LHH	35120968	33053962	0.9411	20641862	17285976	0.8374
healthy-Hea14-LGY	50449746	47420474	0.94	29982800	24226484	0.808
healthy-Hea19-97	36317770	34084966	0.9385	20823432	17156280	0.8239
paca-Pan-3-0021625829	38885496	36334231	0.9344	22787360	18434330	0.809
paca-Pan36-0021604401-1d	71945930	66199223	0.9201	39696952	29825200	0.7513
paca-Pan-6-0000262160	38764120	36114286	0.9316	23280098	18957334	0.8143
paca-Pan-2-0003162972	39963714	37672577	0.9427	20490478	16866758	0.8232
healthy-Hea32-143	40225946	36908068	0.9175	22099470	13645690	0.6175
healthy-MD-WSX	48720970	45845663	0.941	27769038	22495604	0.8101
healthy-Hea-10-33	33973978	31546085	0.9285	19106110	16010416	0.838
paca-Pan28-0021416229-1d	29504764	27388634	0.9283	17241822	13899736	0.8062
healthy-NC-27-5mC	30000272	28225470	0.9408	17007260	14575934	0.857
healthy-Hea-9-123	33390154	31327152	0.9382	19097806	16012988	0.8385
paca-Pan16-0032006398	48275186	44497846	0.9218	27119656	20918202	0.7713
healthy-NC-63-5mC	54089488	51515726	0.9524	31298062	26674528	0.8523
healthy-NC-110-5mC	35517222	33707702	0.9491	21178526	18300860	0.8641
healthy-Hea-10-168	45587400	42374010	0.9295	25101114	20713254	0.8252
healthy-Hea22-67	35192396	32105284	0.9123	18924170	13247252	0.7
healthy-Hea14-157	36800516	34727327	0.9437	21007336	17038358	0.8111
healthy-Hea32-QYZ	53780204	48692161	0.9054	28129032	17725818	0.6302
healthy-Hea14-47	28834266	27089038	0.9395	16352470	13091108	0.8006
healthy-MD-9	25616532	24110112	0.9412	15033910	12275518	0.8165
paca-Pan10-0005974081	45174204	41737468	0.9239	24657604	19621362	0.7958
healthy-Hea-12-WQ	18478360	17123080	0.9267	10417384	8672188	0.8325
paca-Pan30-0032312739-1d	36337894	33726323	0.9281	20661836	16025318	0.7756
healthy-ZXY-5mC	36134676	34157846	0.9453	20791378	17973566	0.8645
healthy-MD-75	46990476	44496618	0.9469	27887102	22495200	0.8067
healthy-Hea22-YXL	47522266	42954633	0.9039	25122758	17660184	0.703
paca-Pan23-0018186065-1d	47359102	44111031	0.9314	26937614	21725196	0.8065
paca-Pan42-0002199405-1d	35632252	33073230	0.9282	19158620	14183976	0.7403
healthy-ZXQ-2-A4	47724534	44794885	0.9386	28098320	23658366	0.842
healthy-Hea-12-4	53473352	50835273	0.9507	30691592	25188628	0.8207
paca-Pan19-0003669491-1d	25144504	23721213	0.9434	11843598	7088254	0.5985
healthy-Hea-9-131	37328442	35201212	0.943	21099354	17482850	0.8286
paca-Pan36-0021143289-1d	47797276	44683906	0.9349	28005752	20407278	0.7287
paca-Pan21-0032253275-1d	34096272	31023788	0.9099	18723458	14753100	0.7879
paca-Pan10-0032022381	48486458	45041919	0.929	25333196	20140492	0.795
healthy-Hea24-QJB	54208990	52004028	0.9593	34247962	28135374	0.8215
paca-Pan-2-0021273061	45775724	42791620	0.9348	25864944	20909804	0.8084
paca-Pan-5-0020519516	38973154	35740858	0.9171	21386644	16940010	0.7921
paca-Pan25-0032376766-1d	33792664	31277290	0.9256	16902232	13235996	0.7831
healthy-Hea27-103	49329856	45971550	0.9319	27477912	19557006	0.7117
paca-Pan27-0020176305-1d	30889616	28558488	0.9245	17005686	13361934	0.7857
paca-Pan40-0015089339-1d	26332766	24729497	0.9391	14842328	10550696	0.7109
healthy-Hea-9-78	33129510	31268049	0.9438	19365654	16408406	0.8473
paca-Pan36-0021145731-1d	54242204	50666428	0.9341	29440602	22442524	0.7623
healthy-Hea32-164	43614812	39492999	0.9055	23474116	14384482	0.6128
healthy-Hea25-JWZ	39020772	37296733	0.9558	23045634	19265844	0.836
healthy-NC-13-5mC	42252134	39893706	0.9442	25460316	21428208	0.8416
healthy-MD-PSC	40502500	37698908	0.9308	22392064	17148826	0.7658
healthy-LFJ-5mC	38177152	36335782	0.9518	21611284	18584180	0.8599
healthy-Hea24-108	46835724	44858505	0.9578	27763158	22885292	0.8243
healthy-Hea15-177	51645928	48899824	0.9468	30005546	24716672	0.8237
