# Supplementary material for: Integrated epigenetic biomarkers in circulating cell-free DNA as a robust classifier for pancreatic cancer
Source: Clin Epigenetics. 2020 Jul 23;12:112. doi: 10.1186/s13148-020-00898-2 (PMC7376965; doi:10.1186/s13148-020-00898-2)
Supplement: Supplementary file 2 — Additional file 2: Supplementary Table 1. Mapping summary of cfDNA 5mC sequencing data. Supplementary Table 2. Mapping summary of cfDNA 5hmC sequencing results. Supplementary Table 3. Differentially methylated peaks identified by t test. Supplementary Table 4. List of 5mC markers used in model construction. Supplementary Table 5. Wd-scores of PDAC patients derived from distinct models. Supplementary Table 6. Differentially hydroxymethylated peaks identified by t test. Supplementary Table 7. List of 5hmC markers used in model construction. [file 13148_2020_898_MOESM2_ESM.zip › Table S2.xlsx]

## Sheet: Sheet1
sample	raw_total_reads	raw_mapped_reads	raw_mapping_rate(%)	filtered_left_reads	dedup_left_reads	dedup_left_ratio(%)
paca-H0032184493-1d	36203874	36054889	0.9959	23634424	19982622	0.8455
healthy-LXH	44379382	44132420	0.9944	30102504	24169690	0.8029
paca-H0014235168-1d	36631160	36443859	0.9949	23906642	20079072	0.8399
paca-H0021456652	40419814	40226196	0.9952	28698460	20847618	0.7264
paca-H0032253275-1d	32406194	32148982	0.9921	21585478	17503588	0.8109
healthy-8-H29	41361528	41077007	0.9931	25709534	20943824	0.8146
healthy-NC-107	38012176	37823764	0.995	25365378	21727070	0.8566
healthy-NC-106	62565218	62216774	0.9944	40799020	35748692	0.8762
paca-H0010399729	34106072	33959482	0.9957	23119718	19110790	0.8266
healthy-NC-108	43775032	43494288	0.9936	27716864	23137598	0.8348
paca-H0021273061	41959732	41785921	0.9959	27272114	22768346	0.8349
paca-H0021242396	35423304	35198751	0.9937	21996012	16767704	0.7623
healthy-WGZ	41088628	40859054	0.9944	26729602	22419678	0.8388
healthy-CJX	37606356	37231611	0.99	23949988	20390414	0.8514
paca-H0000244144-sq	48707568	48471343	0.9952	32197104	24941760	0.7747
paca-H0003669491-1d	32510522	32294938	0.9934	20719762	16695590	0.8058
paca-H0021604401-sq	33357498	33176405	0.9946	22865212	19213030	0.8403
healthy-LXR	30110664	29977837	0.9956	21025860	17220454	0.819
healthy-LXQ	40390600	40204396	0.9954	26643062	21561982	0.8093
healthy-YYM	43186318	42991454	0.9955	29497060	24132724	0.8181
healthy-NC-133	46007342	45802424	0.9955	29614482	23864448	0.8058
healthy-LY	24565672	24438291	0.9948	16155166	14235334	0.8812
paca-H0003162972	34179872	33939767	0.993	19674482	16651132	0.8463
healthy-XGX	40564572	40329506	0.9942	26674320	21986184	0.8242
healthy-NC-130	37335418	37167821	0.9955	26292080	21538350	0.8192
healthy-NC-131	51644946	51301570	0.9934	33817808	27549518	0.8146
healthy-ZXQ-2	35749450	35586278	0.9954	23900144	19644132	0.8219
paca-H0003537073	33733050	33552931	0.9947	23773124	18014740	0.7578
paca-H0032006398	39945748	39746578	0.995	28096158	19263632	0.6856
paca-H0002199405-1d	34342866	34140240	0.9941	22107210	18940642	0.8568
paca-H0032477424-1d	40482258	40167379	0.9922	24795770	21297792	0.8589
healthy-WQ	27888236	27756089	0.9953	19171056	16748530	0.8736
healthy-NC-47	41576412	41374181	0.9951	28762418	22323654	0.7761
healthy-ZLQ	45682924	45468023	0.9953	32000848	25125902	0.7852
healthy-NC-40	37897100	37702592	0.9949	24091692	20444162	0.8486
healthy-NC-29	41286810	41097899	0.9954	28706076	24053366	0.8379
healthy-NC-28	27798116	27652299	0.9948	19088714	16520794	0.8655
healthy-NC-27	39326766	39103024	0.9943	26101332	22145786	0.8485
healthy-NC-21	27419802	27272355	0.9946	18363150	16063152	0.8747
healthy-NC-20	34029512	33853522	0.9948	23455222	19623568	0.8366
healthy-KYQ	49591790	49355734	0.9952	30763420	25729796	0.8364
paca-H0021500147	36696142	36489686	0.9944	24570114	20465870	0.833
healthy-NC-104	44170826	43928894	0.9945	29860960	22452960	0.7519
healthy-NC-129	30068474	29907907	0.9947	19753574	16892736	0.8552
healthy-NC-128	37275998	37102566	0.9953	24305728	20275502	0.8342
paca-H0021618998	40856090	40694556	0.996	28152070	19029136	0.6759
paca-H0032067353	34362850	34180555	0.9947	23316232	17327860	0.7432
healthy-NC-125	41791166	41562860	0.9945	28586742	21914118	0.7666
paca-H0003338896-1d	36913248	36710120	0.9945	24436954	20786396	0.8506
healthy-NC-123	44389776	44140320	0.9944	29254350	24180738	0.8266
healthy-NC-121	37383400	37165681	0.9942	24459852	20622380	0.8431
healthy-TLZ	46831822	46573774	0.9945	30681978	24830896	0.8093
paca-H0002022827	35125710	34967680	0.9955	23767204	18900280	0.7952
healthy-NC-38	41146418	40927460	0.9947	27602146	23091040	0.8366
paca-H0020176035-1d	31649922	31496299	0.9951	21303482	17389506	0.8163
healthy-YXL	41809808	41586196	0.9947	27355310	23008910	0.8411
paca-H0021570590	38828776	38638496	0.9951	27112346	19195038	0.708
healthy-HJ	42737174	42531152	0.9952	30451384	22730658	0.7465
healthy-NC-54	38199572	37995370	0.9947	24101314	19944730	0.8275
healthy-NC-55	49241526	49036037	0.9958	32630736	27198668	0.8335
healthy-8-H40	40872436	40633320	0.9941	25677554	20994684	0.8176
healthy-8-H41	33100948	32893766	0.9937	21157836	17413588	0.823
healthy-CZR	44709092	44495403	0.9952	28188854	22348314	0.7928
healthy-PSC	45140614	44942032	0.9956	30563672	23756166	0.7773
healthy-LZW	26415102	26241798	0.9934	17587058	15427766	0.8772
healthy-NC-39	28131382	27982122	0.9947	19105000	16565724	0.8671
healthy-NC-126	48171730	47936020	0.9951	30157940	23361042	0.7746
paca-H0000739129-1d	31291544	31112302	0.9943	20785382	16964884	0.8162
paca-H0011862190-1d	36480158	36312265	0.9954	25148774	20416848	0.8118
healthy-NC-33	47510708	47290383	0.9954	32324136	26885962	0.8318
healthy-NC-31	34870090	34688046	0.9948	24121152	20856480	0.8647
paca-H0021269744	39411690	39206078	0.9948	27766184	20105744	0.7241
paca-H0032041544	40088364	39855047	0.9942	28340864	21118976	0.7452
healthy-NC-152	45427366	45201068	0.995	31796916	24876864	0.7824
healthy-NC-153	44787532	44600445	0.9958	29860812	23286980	0.7799
healthy-NC-150	39787400	39602521	0.9954	27512344	22968162	0.8348
healthy-NC-151	43358688	43130248	0.9947	28903422	23255718	0.8046
healthy-NC-156	39249802	38988223	0.9933	24468660	20675756	0.845
healthy-NC-157	37646598	37447240	0.9947	25470810	22324328	0.8765
healthy-NC-154	38909784	38729965	0.9954	27198748	23175178	0.8521
healthy-TSF	27479902	27293771	0.9932	18057072	15958936	0.8838
paca-H0032376766-1d	31809436	31507300	0.9905	18826906	15160086	0.8052
healthy-QYZ	26053128	25907833	0.9944	16864988	14800478	0.8776
healthy-NC-159	42670724	42464667	0.9952	27575096	23083474	0.8371
paca-H0018823207-1d	34848518	34658597	0.9945	23408678	18328710	0.783
paca-H0021162134-1d	35932566	35783137	0.9958	25251404	20228002	0.8011
paca-H0021646700	46722774	46475365	0.9947	30174030	22230410	0.7367
healthy-WHM	41736992	41507534	0.9945	28181070	22503178	0.7985
paca-H0032302929-1d	32009046	31870290	0.9957	20617270	16700840	0.81
paca-H0019788828-1d	34831740	34650856	0.9948	22886934	18532240	0.8097
healthy-LFJ	44583338	44327430	0.9943	26854658	22725128	0.8462
healthy-NC-149	45355910	45117654	0.9947	28873526	24293980	0.8414
healthy-NC-148	26275346	26135901	0.9947	17674646	15546226	0.8796
paca-H0005668116	48924116	48580028	0.993	29994448	25017442	0.8341
healthy-NC-141	38828516	38607170	0.9943	25770884	21719930	0.8428
healthy-NC-140	34605630	34451276	0.9955	23615722	20573900	0.8712
healthy-NC-143	23980052	23842153	0.9942	16083156	14198656	0.8828
healthy-NC-142	35590532	35379195	0.9941	23323870	19210514	0.8236
healthy-NC-145	44698898	44419050	0.9937	28485072	22615876	0.794
healthy-NC-147	46050576	45843301	0.9955	33095780	25592784	0.7733
healthy-NC-146	36457988	36296680	0.9956	24531896	19723644	0.804
healthy-ZXY	23257418	23125380	0.9943	15813448	13971808	0.8835
healthy-WXY	44405008	44173868	0.9948	30332506	23356530	0.77
paca-H0015284785	36558136	36390675	0.9954	24332950	19733816	0.811
healthy-ZXB	46480296	46235551	0.9947	30958600	25569432	0.8259
paca-H0021396876	32980796	32819635	0.9951	22408384	18219222	0.8131
paca-H0021145731	33353156	33132575	0.9934	21281912	17925494	0.8423
healthy-WXS	32359874	32192009	0.9948	21554256	18191868	0.844
healthy-YCC	30053630	29872850	0.994	20428190	17297452	0.8467
paca-H0019087449	38667250	38493633	0.9955	27263158	22333210	0.8192
healthy-WXH	44839220	44602876	0.9947	28786568	23959946	0.8323
healthy-8-H62	37445298	37241263	0.9946	25060070	20111342	0.8025
paca-H0032253948-1d	33799016	33608808	0.9944	22892312	18499874	0.8081
paca-H0018186065-1d	35359106	35213894	0.9959	24082010	19365054	0.8041
healthy-ZXS	39791548	39533377	0.9935	26350098	22086692	0.8382
paca-H0021625829	36441980	36275412	0.9954	26216932	21350636	0.8144
healthy-WCF	48809424	48580431	0.9953	34640774	24500444	0.7073
healthy-NC-14	36858504	36685403	0.9953	24615050	20979430	0.8523
healthy-NC-15	26716358	26561112	0.9942	17838548	15618266	0.8755
healthy-NC-16	39979860	39806447	0.9957	27797524	22090962	0.7947
healthy-NC-12	35319502	35128979	0.9946	24324382	20689696	0.8506
healthy-NC-13	37381956	37203490	0.9952	24922042	20917586	0.8393
healthy-NC-18	36716030	36501560	0.9942	23925230	20868416	0.8722
paca-H0032310624-1d	37733666	37559356	0.9954	26433408	22317286	0.8443
paca-H0021029717	50239978	49983600	0.9949	32387758	25084152	0.7745
healthy-NC-174	20835856	20714485	0.9942	14501620	12738652	0.8784
healthy-NC-175	44122200	43889881	0.9947	28922766	24006608	0.83
healthy-NC-176	39958714	39763444	0.9951	27857510	22087700	0.7929
paca-H0020276699	34672064	34479226	0.9944	22706798	16128258	0.7103
healthy-NC-170	36991084	36803183	0.9949	26630906	21023434	0.7894
healthy-NC-173	35495166	35316160	0.995	27112650	20257602	0.7472
paca-H0018325801-1d	33959412	33812516	0.9957	23885566	19956038	0.8355
healthy-NC-179	43840540	43615534	0.9949	28431902	23652914	0.8319
healthy-ZHY	53243854	52981849	0.9951	35439334	28959786	0.8172
paca-H0032320077-1d	36757150	36530585	0.9938	23931780	19316292	0.8071
paca-H0021416229-1d	32631584	32489859	0.9957	23066666	18975470	0.8226
healthy-NC-83	39700656	39521022	0.9955	28158046	22207478	0.7887
healthy-NC-82	32979072	32790265	0.9943	21919098	18920004	0.8632
healthy-NC-81	42355890	42110173	0.9942	28437562	23534734	0.8276
healthy-8-H17	29901958	29386052	0.9827	11574472	9573116	0.8271
healthy-8-H16	41642300	41379952	0.9937	26177708	21200282	0.8099
paca-H0021143289	37629308	37445787	0.9951	25481906	19711620	0.7736
healthy-NC-88	45863872	45647865	0.9953	28757750	23633580	0.8218
healthy-ZHG	47449806	47186207	0.9944	30358460	25164444	0.8289
healthy-8-H64	21616278	21393534	0.9897	11816068	9616506	0.8138
healthy-NC-63	28055288	27891480	0.9942	18641884	16419044	0.8808
paca-H0016808642	39115664	38922215	0.9951	25599442	20668522	0.8074
paca-H0021078943	36649372	36441243	0.9943	24918002	19919522	0.7994
healthy-NC-67	36904782	36735052	0.9954	25022756	20421606	0.8161
healthy-NC-69	39004022	38818928	0.9953	27469618	21266178	0.7742
healthy-NC-68	38240282	38024834	0.9944	25705660	21493016	0.8361
healthy-PXX	36611996	36453251	0.9957	23630380	19446352	0.8229
healthy-NC-163	35564816	35369975	0.9945	25209528	21053290	0.8351
healthy-NC-162	33208926	33037603	0.9948	22373038	19270150	0.8613
healthy-NC-161	30278862	30136372	0.9953	21038904	18291570	0.8694
healthy-NC-160	37826234	37644337	0.9952	25940274	20863982	0.8043
healthy-NC-166	26369866	26230130	0.9947	17059554	15000920	0.8793
healthy-NC-165	37582958	37380674	0.9946	25020020	20985638	0.8388
healthy-NC-164	24522044	24386687	0.9945	17030120	15011502	0.8815
healthy-NC-6	36090728	35912267	0.9951	26048140	19733300	0.7576
healthy-NC-169	41805956	41631569	0.9958	29128262	23676414	0.8128
healthy-NC-168	53135648	52819146	0.994	35041432	28506396	0.8135
healthy-NC-4	46438196	46177185	0.9944	30254158	24758304	0.8183
healthy-SM	43573844	43355742	0.995	28745746	23981190	0.8343
healthy-ZGQ	43833768	43583743	0.9943	28943054	24253688	0.838
healthy-NC-98	37452640	37257287	0.9948	24671784	20872312	0.846
healthy-NC-99	37468954	37298027	0.9954	25929614	20197302	0.7789
healthy-LHH	47970050	47742332	0.9953	31575942	25936168	0.8214
paca-H0002383465-1d	30371514	30241784	0.9957	21288098	17930986	0.8423
healthy-NC-97	36591196	36409797	0.995	24919994	21204658	0.8509
healthy-NC-90	41745958	41521526	0.9946	28619086	22580214	0.789
healthy-NC-92	40106292	39914353	0.9952	27746568	21201422	0.7641
paca-H0020519156	48542776	48279587	0.9946	31370352	25256480	0.8051
healthy-ZGC	25319192	25175593	0.9943	17720930	15448678	0.8718
paca-H0005974081-sq	38453982	38215409	0.9938	25584214	18546904	0.7249
paca-H0021446245-1d	34091604	33942310	0.9956	21253664	17152108	0.807
paca-H0021263820-epi29	38437834	38269286	0.9956	25123696	20791772	0.8276
paca-H0020368511-1d	37923650	37751616	0.9955	25944736	20353484	0.7845
healthy-NC-72	34602404	34407899	0.9944	23844682	18605012	0.7803
healthy-QJB	44781414	44532514	0.9944	29237738	24478090	0.8372
healthy-NC-71	44929774	44741770	0.9958	30420420	24344928	0.8003
healthy-NC-74	42129454	41930991	0.9953	26817556	21668648	0.808
healthy-NC-75	40664382	40404170	0.9936	25489618	21702334	0.8514
paca-H0001333462	35637262	35437627	0.9944	22020214	18493590	0.8398
paca-H0009266086-1d	37792648	37560895	0.9939	25182874	21246762	0.8437
healthy-NC-78	41525628	41287087	0.9943	28421592	23848416	0.8391
paca-H0032385579-1d	36055450	35844587	0.9942	23005280	19842348	0.8625
paca-H0021413938-1d	32490646	32328810	0.995	22110092	18503136	0.8369
paca-H0032022381	42853934	42635354	0.9949	27705496	20797582	0.7507
paca-H0032148419	32819658	32610420	0.9936	20498340	17044942	0.8315
paca-H0000262160-sq	36489094	36296731	0.9947	24507384	20518988	0.8373
paca-H0032436417-1d	42110512	41846889	0.9937	27120144	22431398	0.8271
paca-H0020452599-1d	35612654	35474281	0.9961	23573076	19459024	0.8255
paca-H0021592020	37771128	37600360	0.9955	25183592	20830678	0.8272
healthy-NC-117	39481470	39267487	0.9946	27041402	21060230	0.7788
healthy-NC-114	40630864	40436398	0.9952	25972444	21625106	0.8326
healthy-NC-110	24068908	23928148	0.9942	16422048	14595102	0.8888
healthy-JWZ	24806542	24668722	0.9944	16628430	14754860	0.8873
healthy-HXX	24601412	24461340	0.9943	16881546	14526872	0.8605
healthy-8-H33	40105924	39846386	0.9935	27026214	21939610	0.8118
healthy-WSX	45214958	45016872	0.9956	28317592	22537010	0.7959
paca-H0032232428-1d	33295076	33138643	0.9953	19386982	16264808	0.839
paca-H0015089339-1d	36530656	36372119	0.9957	25238538	19822540	0.7854
