# Supplementary material for: Integrated epigenetic biomarkers in circulating cell-free DNA as a robust classifier for pancreatic cancer
Source: Clin Epigenetics. 2020 Jul 23;12:112. doi: 10.1186/s13148-020-00898-2 (PMC7376965; doi:10.1186/s13148-020-00898-2)
Supplement: Supplementary file 2 — Additional file 2: Supplementary Table 1. Mapping summary of cfDNA 5mC sequencing data. Supplementary Table 2. Mapping summary of cfDNA 5hmC sequencing results. Supplementary Table 3. Differentially methylated peaks identified by t test. Supplementary Table 4. List of 5mC markers used in model construction. Supplementary Table 5. Wd-scores of PDAC patients derived from distinct models. Supplementary Table 6. Differentially hydroxymethylated peaks identified by t test. Supplementary Table 7. List of 5hmC markers used in model construction. [file 13148_2020_898_MOESM2_ESM.zip › Table S3.xlsx]

## Sheet: paca_healthy_5mC_remove_batch_D
peak	P value	FDR	log2FC
chr10-101322401-101322602	1.27739e-09	2.52501e-07	1.54908
chr10-10493350-10493551	1.07963e-07	6.91919e-06	1.12389
chr10-11155266-11155467	7.09122e-07	2.85718e-05	1.55679
chr10-128918347-128918548	1.6028e-08	1.65271e-06	1.15815
chr10-1295953-1296154	1.55515e-06	5.1664e-05	1.09619
chr10-130841078-130841279	1.73625e-06	5.61027e-05	1.55446
chr10-135055048-135055249	2.54504e-08	2.32664e-06	1.39126
chr10-135055318-135055519	1.92521e-10	6.25432e-08	1.11694
chr10-13701484-13701685	1.21252e-05	0.000242764	1.07958
chr10-1464451-1464652	5.57135e-15	3.39376e-11	-1.26045
chr10-15018896-15019097	2.95711e-05	0.000475578	1.04536
chr10-16365373-16365574	1.33856e-08	1.44376e-06	1.07974
chr10-29491667-29491868	6.48551e-09	8.45133e-07	1.26415
chr10-30316381-30316582	1.87825e-05	0.000337446	1.58996
chr10-31052977-31053178	3.43227e-06	9.37956e-05	1.06766
chr10-31435594-31435795	2.40879e-06	7.18045e-05	1.57089
chr10-32322177-32322378	8.49821e-12	6.47631e-09	1.00579
chr10-3513971-3514172	3.87171e-14	1.45059e-10	-1.19044
chr10-35288435-35288636	1.90977e-10	6.22077e-08	-1.06011
chr10-43274114-43274315	5.16411e-05	0.000725198	-1.09417
chr10-54125146-54125347	8.4621e-10	1.84554e-07	-1.04642
chr10-64520401-64520602	1.24356e-12	1.63275e-09	2.18993
chr10-73000286-73000487	1.981e-05	0.000351284	1.08352
chr10-73508618-73508819	5.85559e-07	2.47363e-05	2.53514
chr10-8098874-8099075	8.1247e-06	0.00017947	1.30949
chr10-8179668-8179869	8.67241e-11	3.46836e-08	1.41002
chr10-88730490-88730691	2.9605e-05	0.000476039	1.29503
chr10-97319801-97320002	3.15818e-11	1.67138e-08	-1.01083
chr1-102492543-102492744	1.95959e-11	1.17137e-08	-1.1253
chr11-121508542-121508743	4.67343e-09	6.62465e-07	1.04279
chr11-121971039-121971240	0.000223423	0.00219492	1.22899
chr11-126582063-126582264	7.82089e-06	0.000174343	1.02616
chr11-129556391-129556592	1.6248e-11	1.02243e-08	1.10366
chr1-115845242-115845443	2.19027e-10	6.87439e-08	1.10574
chr11-1960328-1960529	1.99664e-07	1.10139e-05	1.32215
chr11-202064-202265	6.56549e-11	2.84496e-08	1.83399
chr11-33537608-33537809	1.67808e-05	0.000310115	1.10978
chr11-33902742-33902943	3.24572e-09	5.04665e-07	1.00702
chr11-382136-382337	4.43221e-08	3.53473e-06	1.1302
chr1-143276745-143276946	4.54112e-07	2.04399e-05	1.32993
chr11-46036233-46036434	9.22881e-07	3.48555e-05	-2.41925
chr1-154720684-154720885	2.05184e-11	1.20638e-08	2.09873
chr1-156450500-156450701	1.48698e-10	5.18905e-08	1.0616
chr1-156613552-156613753	4.4441e-05	0.000647063	1.00397
chr11-63273094-63273295	1.37857e-06	4.71626e-05	1.26325
chr1-16369673-16369874	0.000222135	0.00218505	-1.05674
chr11-63774545-63774746	0.000202426	0.00203721	1.26659
chr1-163810719-163810920	2.01495e-08	1.95522e-06	1.05257
chr11-67342092-67342293	1.89998e-21	1.70132e-15	-1.17206
chr11-69065413-69065614	3.32163e-05	0.000518927	1.46585
chr11-69264202-69264403	5.4341e-05	0.000754327	1.61297
chr11-69354284-69354485	1.52508e-09	2.8835e-07	1.70684
chr11-70211449-70211650	3.29468e-07	1.60538e-05	1.55394
chr11-71309451-71309652	3.73981e-05	0.000567485	1.11391
chr11-73693263-73693464	1.22577e-07	7.61434e-06	1.59607
chr11-76411753-76411954	2.745e-09	4.46413e-07	1.65935
chr11-8325995-8326196	5.76507e-08	4.30586e-06	1.19853
chr11-86064384-86064585	1.16873e-09	2.36451e-07	-1.00323
chr11-8815778-8815979	1.52939e-13	3.7013e-10	-1.10961
chr1-19251004-19251205	1.03609e-06	3.80716e-05	1.28323
chr1-193887890-193888091	1.74899e-08	1.7587e-06	1.15531
chr1-202281109-202281310	5.84584e-05	0.000796759	1.13345
chr1-203045486-203045687	5.26794e-09	7.24904e-07	1.44228
chr1-205283029-205283230	2.93731e-07	1.47177e-05	1.36982
chr1-2080199-2080400	5.51335e-06	0.000133705	1.01913
chr12-106222697-106222898	4.8526e-13	8.14753e-10	1.02652
chr12-113670956-113671157	2.30128e-11	1.31841e-08	1.91436
chr12-115135275-115135476	7.96269e-05	0.00100624	1.33865
chr12-115137925-115138126	0.000113904	0.00131984	1.28924
chr12-115173274-115173475	0.000223627	0.00219633	1.26762
chr12-118244587-118244788	2.22573e-09	3.8216e-07	-1.03634
chr12-11878697-11878898	3.51404e-06	9.53899e-05	1.17153
chr12-119435997-119436198	1.02137e-09	2.13587e-07	1.13743
chr12-11978333-11978534	7.76351e-11	3.21396e-08	1.00505
chr12-123753179-123753380	1.14864e-05	0.00023303	1.34089
chr12-124876173-124876374	6.73619e-07	2.7514e-05	1.01484
chr12-125090546-125090747	1.15756e-07	7.28463e-06	1.29989
chr12-125130953-125131154	1.37814e-07	8.29891e-06	1.60928
chr12-125536455-125536656	2.33018e-08	2.18258e-06	-1.03387
chr12-132550969-132551170	3.10431e-05	0.000493115	1.56543
chr12-13304528-13304729	9.23112e-16	9.72465e-12	-1.11237
chr1-216321067-216321268	0.00136165	0.00858011	1.05094
chr1-219540465-219540666	4.60447e-11	2.20248e-08	1.00813
chr12-2027230-2027431	9.02446e-07	3.42832e-05	1.11977
chr1-225236673-225236874	5.35968e-12	4.72837e-09	1.20271
chr1-22571034-22571235	1.20652e-05	0.000241888	-1.20131
chr1-22677909-22678110	0.000397568	0.0033926	1.32947
chr1-226905351-226905552	6.2402e-08	4.56777e-06	1.54397
chr12-27640553-27640754	2.41635e-07	1.2712e-05	1.01503
chr1-228462950-228463151	4.48823e-08	3.56417e-06	1.03443
chr1-229166771-229166972	3.11423e-11	1.65105e-08	1.36451
chr12-31242315-31242516	0.000260694	0.00246546	-1.15184
chr12-3242918-3243119	6.22231e-11	2.73526e-08	-1.02613
chr1-233723988-233724189	3.55243e-07	1.69581e-05	2.25682
chr12-3472792-3472993	8.60741e-11	3.44865e-08	1.61139
chr1-234867484-234867685	5.14692e-05	0.000723422	1.51271
chr12-50474746-50474947	4.55918e-13	7.7943e-10	-1.16832
chr1-25360398-25360599	9.41665e-08	6.22786e-06	1.80618
chr12-58268064-58268265	1.09953e-06	3.97579e-05	1.33686
chr12-59719698-59719899	2.04753e-09	3.58848e-07	1.14303
chr12-5997295-5997496	5.82555e-05	0.0007946	1.24536
chr12-6308623-6308824	5.2195e-14	1.78388e-10	1.06382
chr12-77348884-77349085	9.0821e-10	1.95024e-07	1.12203
chr12-7848024-7848225	7.35991e-06	0.000166647	1.59759
chr1-27978470-27978671	3.59924e-09	5.44411e-07	-1.00467
chr12-828192-828393	1.91268e-09	3.39845e-07	1.44961
chr12-89660507-89660708	4.0616e-11	2.00603e-08	1.75566
chr12-94921783-94921984	6.3619e-10	1.48934e-07	-1.04949
chr12-95344254-95344455	3.50944e-14	1.34872e-10	1.15381
chr12-96604270-96604471	1.21567e-05	0.000243224	1.15138
chr1-3012792-3012993	1.38914e-09	2.69067e-07	1.07685
chr1-3100419-3100620	1.60467e-06	5.28501e-05	1.18789
chr13-114544275-114544476	1.20187e-05	0.000241264	1.1894
chr13-114875900-114876101	8.75704e-07	3.3542e-05	1.00688
chr13-114894463-114894664	1.26052e-05	0.000249839	1.66589
chr13-27295826-27296027	1.66399e-07	9.57345e-06	1.0634
chr1-33190612-33190813	5.90654e-07	2.49057e-05	1.09055
chr13-32131210-32131411	2.88542e-14	1.16604e-10	1.16044
chr1-33391389-33391590	4.83843e-06	0.0001212	1.29783
chr13-40028384-40028585	0.000288621	0.0026624	1.72111
chr13-95883828-95884029	6.47824e-08	4.70013e-06	1.08873
chr13-98971690-98971891	5.86774e-09	7.8433e-07	-1.02414
chr13-99714763-99714964	9.09342e-06	0.000195211	1.43753
chr14-100547976-100548177	2.95316e-06	8.36752e-05	1.21802
chr14-101587433-101587634	1.40648e-14	6.66361e-11	2.66363
chr14-101646844-101647045	1.89766e-12	2.23291e-09	-1.07978
chr14-22539314-22539515	1.6549e-08	1.69125e-06	1.50227
chr14-22818100-22818301	4.63667e-13	7.89331e-10	-1.07134
chr14-24641431-24641632	8.42173e-06	0.000184352	1.09388
chr1-44479089-44479290	3.42434e-10	9.54342e-08	1.11515
chr1-44951231-44951432	4.81045e-09	6.77704e-07	2.32531
chr14-50322065-50322266	6.8358e-13	1.04993e-09	1.04872
chr1-45189502-45189703	1.5374e-07	9.02725e-06	1.00763
chr14-63107995-63108196	1.14282e-06	4.09528e-05	-1.10667
chr14-65521288-65521489	1.47061e-05	0.000280534	1.02096
chr14-70755977-70756178	3.67677e-07	1.7383e-05	1.29521
chr14-71635101-71635302	1.4558e-09	2.77891e-07	1.28656
chr14-71635322-71635523	3.34773e-09	5.16276e-07	1.0601
chr14-74002219-74002420	1.12852e-05	0.000229811	1.61311
chr14-74005128-74005329	0.000130273	0.00146174	1.26157
chr14-74005352-74005553	0.000170373	0.00178979	1.30417
chr14-74013882-74014083	1.62855e-05	0.000303181	1.42225
chr14-74179577-74179778	2.27038e-07	1.21366e-05	1.64937
chr14-75800681-75800882	1.51474e-05	0.000287043	1.15617
chr14-75800894-75801095	1.78723e-06	5.73629e-05	1.56349
chr14-75827770-75827971	1.19722e-09	2.40854e-07	-1.14544
chr14-77334086-77334287	4.55252e-05	0.000658918	1.54963
chr14-77466949-77467150	3.23823e-05	0.000509275	1.10772
chr1-47899502-47899703	5.39979e-08	4.0972e-06	1.63084
chr14-90135656-90135857	4.64737e-08	3.65746e-06	1.39386
chr14-91796535-91796736	1.26749e-11	8.63092e-09	1.35017
chr1-5099780-5099981	5.31854e-09	7.29714e-07	-1.05851
chr15-100637628-100637829	5.04796e-10	1.26297e-07	-1.03209
chr15-101488467-101488668	1.61982e-12	1.9815e-09	-1.04418
chr15-101715707-101715908	0.00019454	0.00197779	1.13566
chr15-101777685-101777886	1.82769e-07	1.02945e-05	1.51337
chr15-29797690-29797891	1.14513e-13	3.07928e-10	-1.12143
chr15-37389334-37389535	2.4244e-08	2.24779e-06	1.82971
chr15-37389938-37390139	4.44489e-06	0.000113754	1.2859
chr1-54040845-54041046	2.6282e-07	1.35401e-05	1.2971
chr15-44873741-44873942	7.59125e-07	3.00896e-05	1.1632
chr1-54975970-54976171	1.5119e-11	9.78192e-09	-1.10465
chr15-53086780-53086981	1.5309e-06	5.10536e-05	1.28588
chr15-53087009-53087210	0.000119957	0.00137141	1.01194
chr15-54381770-54381971	8.2416e-06	0.000181338	1.00866
chr15-65185879-65186080	4.38316e-07	1.99131e-05	1.93216
chr15-67278227-67278428	7.54106e-12	5.9946e-09	-1.17263
chr15-69075295-69075496	4.57925e-07	2.05668e-05	1.11309
chr15-70434905-70435106	2.78053e-07	1.41241e-05	1.63132
chr15-74462303-74462504	4.83459e-12	4.37725e-09	-1.06674
chr15-79063192-79063393	1.36421e-11	9.06028e-09	-1.00065
chr15-83777108-83777309	0.000889755	0.00622496	1.18086
chr15-87109412-87109613	8.02136e-16	8.8675e-12	-1.2894
chr15-90563346-90563547	1.78599e-08	1.7882e-06	1.44396
chr15-96866355-96866556	0.000312837	0.00282689	1.03782
chr15-99991149-99991350	9.53745e-09	1.12426e-06	1.21736
chr16-10940449-10940650	2.08989e-09	3.64436e-07	1.32303
chr1-62107082-62107283	2.46128e-05	0.000413862	1.08819
chr16-21548095-21548296	1.46579e-11	9.5565e-09	1.01414
chr16-2230471-2230672	9.09806e-07	3.44853e-05	-1.31413
chr16-27246903-27247104	0.000546603	0.00430822	1.22793
chr16-28329969-28330170	5.6513e-10	1.36855e-07	-1.03911
chr16-29674983-29675184	5.64188e-09	7.61434e-07	1.56706
chr16-29757733-29757934	1.41858e-06	4.8198e-05	1.16945
chr16-375205-375406	9.57334e-07	3.58604e-05	1.53553
chr16-4004555-4004756	1.50068e-10	5.23073e-08	1.36101
chr16-4639069-4639270	4.03842e-12	3.83476e-09	-1.13383
chr16-57659341-57659542	1.61768e-06	5.3181e-05	1.22157
chr16-58577782-58577983	1.28081e-09	2.52954e-07	-1.00338
chr16-60117768-60117969	7.68711e-05	0.000979284	1.32764
chr16-60219759-60219960	6.00742e-13	9.58878e-10	1.10252
chr16-66729013-66729214	2.73711e-06	7.89756e-05	1.01686
chr16-6890767-6890968	7.22546e-10	1.64087e-07	1.02448
chr16-73387746-73387947	3.05088e-11	1.62516e-08	-1.1617
chr16-73949208-73949409	1.13104e-11	7.92472e-09	1.06624
chr16-76452044-76452245	1.50824e-15	1.39231e-11	1.06034
chr16-76696494-76696695	8.41858e-16	9.00893e-12	1.01098
chr16-81800665-81800866	2.94807e-08	2.59264e-06	1.14511
chr16-83509186-83509387	2.53292e-10	7.68583e-08	-1.09346
chr16-84262048-84262249	1.38986e-09	2.6909e-07	1.14155
chr16-86018437-86018638	3.51834e-07	1.6833e-05	1.25038
chr16-86477497-86477698	1.58492e-05	0.000297036	1.12641
chr16-86962790-86962991	0.000245174	0.00235399	1.22628
chr16-87577473-87577674	7.50146e-08	5.26056e-06	1.09452
chr16-87992934-87993135	1.57351e-08	1.6308e-06	1.13589
chr16-87993236-87993437	1.11345e-08	1.26041e-06	1.03362
chr16-88769286-88769487	7.30461e-11	3.08096e-08	1.04852
chr16-89003524-89003725	1.47274e-07	8.72515e-06	1.23466
chr16-89005480-89005681	1.601e-05	0.000299325	1.26321
chr16-89041661-89041862	1.69933e-09	3.11241e-07	1.39405
chr17-1220674-1220875	2.3871e-10	7.3429e-08	1.00704
chr17-17660905-17661106	4.40888e-06	0.000113075	1.25295
chr17-19779924-19780125	3.05002e-05	0.000486632	1.08717
chr17-25793807-25794008	7.43648e-06	0.000167922	1.41351
chr17-2839032-2839233	7.633e-06	0.000171236	1.00814
chr17-3818189-3818390	5.06092e-09	7.0365e-07	1.57108
chr17-3819268-3819469	6.49688e-06	0.000151528	1.03424
chr17-40935919-40936120	2.01265e-08	1.95376e-06	1.56314
chr17-40936488-40936689	1.50265e-05	0.000285222	1.3473
chr17-43065083-43065284	3.47651e-07	1.66775e-05	2.239
chr17-45780514-45780715	2.48839e-05	0.000417121	1.00381
chr17-45784113-45784314	3.55343e-07	1.69611e-05	1.25767
chr17-46180782-46180983	1.97453e-05	0.000350344	1.2727
chr17-47324343-47324544	4.44211e-13	7.70865e-10	-1.14076
chr17-48691199-48691400	3.34127e-07	1.62137e-05	1.75228
chr17-55532931-55533132	9.25219e-08	6.1492e-06	1.46751
chr17-606073-606274	1.40283e-15	1.32227e-11	-1.03619
chr17-643489-643690	1.93108e-07	1.07442e-05	1.01878
chr17-65517808-65518009	2.55182e-10	7.71963e-08	-1.06515
chr17-70716069-70716270	0.000496246	0.00400444	1.08063
chr17-75120295-75120496	1.90802e-09	3.39473e-07	1.04582
chr17-75918577-75918778	1.04751e-14	5.42191e-11	-1.05879
chr17-76339654-76339855	8.54391e-06	0.000186268	1.32803
chr17-77800068-77800269	1.78854e-07	1.0119e-05	1.09208
chr17-78560406-78560607	1.21906e-06	4.29831e-05	1.05278
chr17-78724230-78724431	1.34184e-07	8.13556e-06	1.22157
chr17-78806790-78806991	0.00067998	0.00508129	1.14702
chr17-78844176-78844377	4.43749e-05	0.000646302	1.09702
chr17-79303577-79303778	3.06509e-13	6.00573e-10	-1.15389
chr17-8129997-8130198	1.70875e-06	5.5444e-05	1.04849
chr18-11652505-11652706	1.33891e-08	1.44396e-06	1.00338
chr18-14361365-14361566	1.41819e-10	5.02339e-08	1.15994
chr18-14550544-14550745	7.31555e-07	2.92689e-05	-2.04897
chr18-18668216-18668417	3.87978e-11	1.93564e-08	-1.23938
chr18-33763055-33763256	3.24486e-14	1.27438e-10	-1.00963
chr1-83711801-83712002	3.90633e-08	3.20673e-06	1.26356
chr18-44526970-44527171	1.70972e-06	5.54714e-05	1.98736
chr18-44553993-44554194	0.000102526	0.00121902	1.00759
chr18-46515341-46515542	1.63871e-19	2.09625e-14	-1.10378
chr18-518813-519014	5.0408e-06	0.000124983	1.25672
chr18-54770688-54770889	6.74419e-12	5.53236e-09	1.15893
chr18-56642673-56642874	2.28213e-07	1.21834e-05	1.02213
chr18-57130909-57131110	4.47751e-08	3.55755e-06	-1.01132
chr18-61543157-61543358	3.45975e-09	5.28942e-07	1.00258
chr18-6256679-6256880	1.55091e-08	1.61258e-06	1.02959
chr18-64543112-64543313	1.52481e-09	2.8835e-07	1.50336
chr18-76078610-76078811	1.83783e-14	8.12323e-11	-1.1934
chr18-77165857-77166058	5.58255e-09	7.55777e-07	2.70909
chr18-7872136-7872337	4.29113e-12	4.01093e-09	-1.12086
chr18-8703390-8703591	1.01274e-08	1.17332e-06	1.14844
chr18-9404666-9404867	0.000440081	0.00365985	1.20711
chr18-9511918-9512119	4.24206e-11	2.0723e-08	-1.02192
chr19-13123342-13123543	1.31337e-06	4.54846e-05	1.41156
chr19-14481481-14481682	0.000192196	0.00196009	1.10814
chr19-15917650-15917851	4.0917e-12	3.87303e-09	-1.16345
chr19-15917892-15918093	9.03404e-10	1.94225e-07	-1.07321
chr19-17220886-17221087	1.41977e-07	8.48159e-06	1.19381
chr19-17221136-17221337	8.36387e-08	5.70537e-06	1.19456
chr19-17246337-17246538	1.05583e-05	0.000218436	1.38245
chr19-17294413-17294614	1.13917e-07	7.19421e-06	1.41666
chr19-29933402-29933603	1.00449e-09	2.10845e-07	-1.1708
chr19-30032302-30032503	1.51407e-16	2.33753e-12	-1.09188
chr19-31346434-31346635	1.96579e-12	2.28969e-09	-1.07391
chr19-33773997-33774198	3.28206e-12	3.29327e-09	-1.03561
chr19-33863183-33863384	8.26169e-09	1.01009e-06	2.01601
chr19-34396095-34396296	3.13917e-07	1.5478e-05	1.01318
chr19-35786566-35786767	1.41907e-05	0.000273127	1.00692
chr19-36783328-36783529	0.00145574	0.00902478	-1.04776
chr19-3865152-3865353	1.18997e-08	1.32268e-06	-1.13367
chr19-40780506-40780707	9.8484e-07	3.66377e-05	1.07356
chr19-4082126-4082327	9.94515e-11	3.83685e-08	1.03033
chr19-4089483-4089684	4.94433e-07	2.17797e-05	1.42478
chr19-4089719-4089920	5.85856e-08	4.35896e-06	1.37933
chr19-41627040-41627241	1.64471e-09	3.03909e-07	1.35586
chr19-4217681-4217882	2.52947e-06	7.44571e-05	-1.3409
chr19-4327285-4327486	0.000406135	0.00344647	1.28707
chr19-45412949-45413150	8.06567e-11	3.30223e-08	-1.05072
chr19-47281896-47282097	6.06777e-06	0.00014385	1.09855
chr19-4911010-4911211	6.32623e-05	0.000846441	1.48734
chr19-51002070-51002271	7.84338e-09	9.7168e-07	1.00007
chr19-51002327-51002528	3.75667e-09	5.629e-07	1.31998
chr19-5139390-5139591	9.53493e-06	0.000202375	1.22586
chr19-52139167-52139368	4.27894e-06	0.000110492	-1.86754
chr19-56647541-56647742	4.22225e-11	2.06375e-08	-1.01745
chr19-59024846-59025047	1.91725e-11	1.15298e-08	-1.15199
chr19-6980438-6980639	1.75886e-12	2.10275e-09	1.16662
chr19-7283307-7283508	3.45881e-13	6.49302e-10	-1.59344
chr1-9910754-9910955	7.27015e-08	5.14219e-06	1.28998
chr20-1170651-1170852	1.15677e-12	1.55063e-09	1.12526
chr20-20433087-20433288	3.92473e-06	0.000103547	1.65568
chr20-24744443-24744644	0.000104379	0.00123575	1.28889
chr20-31123225-31123426	2.88226e-06	8.20975e-05	1.12482
chr20-31168594-31168795	1.26259e-07	7.78419e-06	1.18537
chr20-36492468-36492669	3.24878e-19	2.64464e-14	-1.24342
chr20-39275355-39275556	1.15574e-06	4.12969e-05	1.32238
chr20-39320815-39321016	0.000327461	0.00292681	1.12815
chr20-39321091-39321292	1.26616e-07	7.79977e-06	1.68646
chr20-42120939-42121140	9.45169e-17	1.76322e-12	1.09457
chr20-43557439-43557640	5.45847e-11	2.4785e-08	1.08771
chr20-4690496-4690697	2.9449e-12	3.06078e-09	-1.10243
chr20-50046294-50046495	1.6709e-12	2.03012e-09	-1.00763
chr20-51110863-51111064	2.49529e-11	1.4015e-08	1.9772
chr20-51300645-51300846	1.0823e-06	3.93416e-05	1.1541
chr20-55111645-55111846	2.51148e-09	4.18438e-07	1.0389
chr20-55861330-55861531	3.71813e-14	1.4048e-10	-1.04598
chr20-56247199-56247400	0.000359197	0.00313953	1.1582
chr20-57132900-57133101	2.52021e-10	7.65504e-08	-1.1153
chr20-58560357-58560558	1.12171e-08	1.26662e-06	1.30024
chr20-60570819-60571020	3.48933e-05	0.000538402	1.0351
chr20-60887679-60887880	6.00409e-08	4.43921e-06	-1.09789
chr20-62739475-62739676	4.84604e-07	2.14713e-05	1.1532
chr20-8732992-8733193	3.28052e-10	9.22008e-08	-1.02487
chr20-8733194-8733395	1.64184e-12	2.00297e-09	-1.21585
chr2-100484375-100484576	6.29126e-10	1.47744e-07	1.29497
chr2-113596971-113597172	8.95253e-10	1.92704e-07	1.59785
chr2-113931409-113931610	1.90421e-07	1.06264e-05	1.50318
chr21-18827022-18827223	0.0009885	0.00673689	1.02401
chr2-120983073-120983274	3.64428e-15	2.43526e-11	-1.02398
chr21-24402278-24402479	7.67033e-13	1.14092e-09	-1.1125
chr2-127419555-127419756	2.66616e-13	5.48267e-10	1.04167
chr21-28082583-28082784	2.19991e-08	2.08786e-06	1.14409
chr2-129395957-129396158	1.09315e-06	3.95977e-05	1.36826
chr2-129638808-129639009	3.59803e-11	1.83894e-08	1.03653
chr21-30601779-30601980	0.000120699	0.00137777	1.08066
chr21-30602003-30602204	2.72513e-06	7.87061e-05	1.27807
chr2-131129378-131129579	3.82017e-08	3.15306e-06	1.33169
chr2-131967191-131967392	3.06046e-06	8.59945e-05	1.18519
chr21-32546499-32546700	2.33338e-07	1.23964e-05	1.75623
chr21-32932202-32932403	1.3963e-06	4.76226e-05	1.66774
chr2-13559364-13559565	1.10893e-14	5.66279e-11	1.1115
chr21-38617027-38617228	2.70383e-06	7.82725e-05	1.03715
chr21-39869811-39870012	3.34536e-07	1.62241e-05	1.73899
chr21-40376610-40376811	8.48269e-07	3.27502e-05	1.76694
chr21-43305639-43305840	2.49673e-07	1.30338e-05	1.19794
chr21-43316103-43316304	8.17674e-08	5.61058e-06	1.19286
chr21-43940647-43940848	1.1555e-15	1.15497e-11	1.00029
chr21-45255421-45255622	5.96317e-07	2.50949e-05	1.68978
chr21-45507604-45507805	3.61744e-10	9.92712e-08	1.31268
chr21-46354862-46355063	5.25914e-11	2.42e-08	-1.00759
chr21-46970463-46970664	3.25453e-06	9.00758e-05	1.53464
chr21-47318291-47318492	3.81647e-06	0.000101441	1.06409
chr2-151455939-151456140	1.27354e-10	4.62631e-08	1.09464
chr2-15282855-15283056	4.88632e-11	2.29922e-08	1.09859
chr2-157186176-157186377	7.56462e-07	3.00066e-05	1.13229
chr2-15958731-15958932	5.33056e-09	7.30631e-07	1.5703
chr2-161527103-161527304	1.04897e-06	3.8428e-05	1.25255
chr2-192711122-192711323	1.00153e-06	3.71198e-05	1.65214
chr2-1934993-1935194	3.78043e-07	1.77746e-05	1.54538
chr2-202744853-202745054	5.37508e-07	2.31777e-05	1.99265
chr22-16217969-16218170	1.7275e-05	0.000316936	1.32939
chr2-216299034-216299235	2.70247e-12	2.88428e-09	-1.10067
chr22-16644733-16644934	0.000499135	0.0040217	1.18687
chr22-17587659-17587860	1.34573e-05	0.000262293	1.02814
chr2-218263732-218263933	8.64769e-07	3.32205e-05	1.35932
chr22-20361102-20361303	1.66541e-07	9.57881e-06	1.76052
chr22-20505519-20505720	1.04018e-06	3.81886e-05	1.48097
chr22-24371071-24371272	1.60167e-05	0.000299385	-1.21039
chr22-24371306-24371507	0.000107571	0.00126463	-1.05445
chr22-24375829-24376030	4.91149e-05	0.000697878	-1.04288
chr22-25026847-25027048	2.41302e-06	7.18994e-05	1.30299
chr22-27550760-27550961	0.000757751	0.00551361	1.06624
chr22-30129982-30130183	5.92801e-07	2.49774e-05	1.11657
chr22-30662899-30663100	2.33375e-07	1.23976e-05	1.57612
chr22-31176238-31176439	1.30916e-05	0.000256898	1.02162
chr2-231742714-231742915	4.20586e-07	1.92906e-05	1.08816
chr2-233473408-233473609	1.39967e-13	3.54046e-10	-1.06391
chr2-234240298-234240499	1.27514e-05	0.00025194	1.45977
chr2-236697919-236698120	3.85969e-11	1.92865e-08	-1.05223
chr22-36889686-36889887	3.49301e-06	9.49907e-05	1.08255
chr2-236962016-236962217	1.2482e-14	6.2441e-11	1.17634
chr2-237016768-237016969	0.000410177	0.00347076	1.03265
chr22-37145819-37146020	2.61566e-05	0.000433328	1.71995
chr22-37641320-37641521	3.06334e-05	0.00048815	1.09822
chr22-38319512-38319713	1.17583e-16	2.09599e-12	-1.05049
chr2-23837643-23837844	1.52478e-08	1.59429e-06	1.13625
chr22-39626567-39626768	1.61095e-06	5.30201e-05	1.31664
chr2-240654207-240654408	1.24395e-09	2.4742e-07	-1.07611
chr22-40859357-40859558	0.000120807	0.00137873	1.17226
chr2-240884692-240884893	9.48213e-09	1.11933e-06	1.87523
chr22-41613595-41613796	0.000188368	0.00192979	1.01432
chr2-242785148-242785349	0.000171388	0.00179794	1.36919
chr22-44464334-44464535	5.1632e-06	0.000127145	1.53426
chr22-45631182-45631383	3.27771e-06	9.05557e-05	1.20791
chr22-45900401-45900602	5.08149e-06	0.000125661	1.29194
chr22-49317407-49317608	4.26007e-13	7.50916e-10	-1.03287
chr22-50051080-50051281	0.000955969	0.00657074	1.16913
chr22-50483388-50483589	2.27625e-07	1.216e-05	1.39316
chr22-50551097-50551298	1.43638e-05	0.000275536	1.05164
chr2-33754393-33754594	7.48561e-10	1.68036e-07	1.00281
chr2-34643782-34643983	0.000323604	0.0029003	1.00166
chr2-40008102-40008303	1.15961e-06	4.14021e-05	1.16806
chr2-41973088-41973289	1.14085e-09	2.32122e-07	1.26198
chr2-429889-430090	6.49702e-12	5.41183e-09	2.14065
chr2-43188622-43188823	6.30284e-05	0.000843964	1.13943
chr2-43364229-43364430	1.25746e-10	4.57905e-08	1.10667
chr2-4425751-4425952	6.69572e-06	0.000155131	1.03147
chr2-47041338-47041539	5.92657e-08	4.39787e-06	1.49447
chr2-53831415-53831616	2.81027e-15	2.07971e-11	-1.13068
chr2-56784476-56784677	1.2787e-06	4.45563e-05	-1.22719
chr2-56850170-56850371	1.64002e-07	9.47207e-06	-1.55329
chr2-60666873-60667074	2.36369e-05	0.000401438	1.24047
chr2-61407764-61407965	3.0462e-11	1.62516e-08	-1.04266
chr2-66667322-66667523	9.74756e-05	0.0011738	1.44181
chr2-66672717-66672918	2.00973e-05	0.000355322	1.44611
chr2-69404709-69404910	5.56719e-06	0.000134649	1.3022
chr2-73882968-73883169	1.49692e-13	3.69259e-10	1.14622
chr2-84555371-84555572	2.05154e-05	0.000361039	1.26067
chr2-8628522-8628723	7.63004e-05	0.000974144	1.10332
chr3-105072399-105072600	4.39063e-09	6.32797e-07	1.23279
chr3-105072849-105073050	6.40632e-07	2.65039e-05	1.0213
chr3-109141558-109141759	9.95897e-12	7.25016e-09	1.02806
chr3-112995019-112995220	5.77977e-07	2.44848e-05	1.22035
chr3-121713960-121714161	8.19072e-06	0.000180526	1.65669
chr3-126943079-126943280	8.33789e-07	3.23096e-05	1.13193
chr3-13137039-13137240	3.92985e-05	0.000589282	1.18306
chr3-133150330-133150531	0.000302919	0.00275958	1.11371
chr3-133291090-133291291	3.16236e-06	8.81578e-05	1.11404
chr3-138839307-138839508	1.06098e-05	0.000219271	1.09246
chr3-151936208-151936409	1.18618e-05	0.000238833	1.10741
chr3-154842779-154842980	4.29191e-06	0.000110776	-1.03534
chr3-155299512-155299713	3.10363e-07	1.53384e-05	1.05414
chr3-163464404-163464605	0.000678358	0.00507203	1.26145
chr3-170642232-170642433	1.30854e-13	3.39423e-10	1.12641
chr3-184405546-184405747	1.40847e-05	0.000271514	1.58466
chr3-184893431-184893632	2.59337e-06	7.58432e-05	1.01149
chr3-188532721-188532922	1.45765e-10	5.11861e-08	-1.51143
chr3-189576107-189576308	1.67573e-05	0.000309795	-1.02818
chr3-190478532-190478733	1.02538e-05	0.000213794	1.09398
chr3-192063105-192063306	3.94391e-07	1.83734e-05	2.37694
chr3-194786648-194786849	0.000316011	0.00284845	1.00911
chr3-194868414-194868615	4.72994e-05	0.000678359	1.43476
chr3-194868657-194868858	0.000266322	0.00250488	1.14826
chr3-194971753-194971954	7.3172e-05	0.000943732	1.07107
chr3-195398170-195398371	2.36295e-09	4.00131e-07	1.0828
chr3-195627338-195627539	9.71902e-06	0.000205309	1.19312
chr3-195849993-195850194	1.97713e-08	1.92939e-06	1.30252
chr3-196351467-196351668	7.4271e-11	3.11793e-08	1.68655
chr3-196351684-196351885	1.29018e-09	2.54468e-07	1.2774
chr3-196367383-196367584	7.59852e-08	5.31372e-06	2.12682
chr3-197757126-197757327	5.7621e-08	4.30401e-06	1.10737
chr3-26786657-26786858	1.0111e-13	2.83819e-10	2.0222
chr3-26786884-26787085	6.89415e-19	3.85833e-14	2.70572
chr3-41145628-41145829	2.64423e-12	2.84882e-09	-1.19988
chr3-45839730-45839931	1.00609e-09	2.11132e-07	-1.08043
chr3-4856247-4856448	3.37985e-09	5.19476e-07	1.2472
chr3-55481841-55482042	2.32133e-13	4.97277e-10	-1.13987
chr3-55516497-55516698	1.42356e-06	4.83378e-05	1.58187
chr3-55517639-55517840	4.23936e-08	3.415e-06	1.67216
chr3-57143908-57144109	3.69952e-10	1.00936e-07	-1.07083
chr3-67706386-67706587	3.53936e-07	1.69128e-05	1.18782
chr3-85946326-85946527	5.97886e-13	9.56024e-10	1.00855
chr4-106943395-106943596	4.07239e-08	3.30967e-06	1.21355
chr4-144337710-144337911	7.33954e-12	5.86799e-09	-1.0747
chr4-15235299-15235500	1.06918e-05	0.000220515	1.3034
chr4-154178202-154178403	3.91475e-11	1.94855e-08	1.64281
chr4-154178443-154178644	7.61314e-09	9.52514e-07	1.82552
chr4-159092392-159092593	4.84581e-05	0.000690662	1.87335
chr4-16057639-16057840	1.35133e-06	4.64596e-05	1.33399
chr4-166002605-166002806	2.62565e-07	1.35285e-05	1.83791
chr4-170214042-170214243	4.18688e-09	6.10804e-07	1.01901
chr4-175273272-175273473	4.24621e-06	0.000109853	1.91953
chr4-183747716-183747917	7.92995e-06	0.00017623	1.09345
chr4-183795750-183795951	2.54243e-07	1.32169e-05	1.02449
chr4-184949944-184950145	1.60271e-05	0.000299536	1.03844
chr4-186462195-186462396	1.18745e-05	0.000239029	1.08761
chr4-186508567-186508768	2.0865e-05	0.000365618	1.1497
chr4-187163487-187163688	2.21921e-07	1.1928e-05	1.04743
chr4-25497121-25497322	0.00149396	0.00920571	1.17045
chr4-3436958-3437159	2.39453e-11	1.35879e-08	-1.01566
chr4-41868362-41868563	0.000285793	0.00264271	1.0979
chr4-4671036-4671237	2.32737e-08	2.18089e-06	1.03775
chr4-5828678-5828879	9.74494e-05	0.00117356	1.2802
chr4-7657251-7657452	1.10329e-08	1.25246e-06	1.45173
chr4-89375549-89375750	2.57327e-14	1.07173e-10	-1.18886
chr4-9162324-9162525	8.29941e-05	0.00103904	1.97407
chr4-9179650-9179851	6.02727e-06	0.000143166	2.49051
chr4-96083751-96083952	1.41285e-13	3.54379e-10	-1.04548
chr4-96728172-96728373	6.21752e-06	0.000146492	1.42193
chr5-114452773-114452974	2.42095e-09	4.07975e-07	-1.03989
chr5-131992611-131992812	7.26546e-07	2.91075e-05	1.13528
chr5-133266039-133266240	9.93745e-08	6.49714e-06	1.76459
chr5-135266773-135266974	4.86961e-06	0.000121802	1.1334
chr5-135415619-135415820	2.20386e-11	1.2773e-08	1.22612
chr5-135415851-135416052	5.89857e-10	1.40924e-07	1.16149
chr5-138855871-138856072	2.06883e-10	6.61315e-08	1.68642
chr5-145236137-145236338	0.000157366	0.00168619	1.29847
chr5-149203840-149204041	3.10791e-15	2.13902e-11	-1.06375
chr5-1495358-1495559	1.65435e-07	9.53205e-06	1.64904
chr5-14993214-14993415	8.52947e-07	3.28912e-05	1.07746
chr5-150178388-150178589	2.88569e-09	4.63942e-07	1.09804
chr5-153689482-153689683	3.56187e-12	3.49721e-09	1.52968
chr5-166957687-166957888	1.0826e-06	3.93459e-05	1.02717
chr5-168110637-168110838	6.10582e-07	2.55598e-05	1.31109
chr5-169525029-169525230	3.35527e-06	9.20709e-05	1.42371
chr5-169533278-169533479	8.46298e-07	3.26899e-05	1.22571
chr5-171541751-171541952	3.57592e-06	9.66827e-05	1.27621
chr5-172959246-172959447	7.33326e-09	9.26821e-07	-1.05233
chr5-173766990-173767191	1.15229e-18	5.43057e-14	-1.27375
chr5-178386788-178386989	1.52675e-13	3.7013e-10	1.12703
chr5-178387039-178387240	6.60769e-09	8.57385e-07	1.01169
chr5-180514459-180514660	7.4894e-06	0.000168778	1.2533
chr5-180520848-180521049	1.4015e-08	1.49392e-06	-1.02762
chr5-180739026-180739227	2.5557e-08	2.33329e-06	1.03476
chr5-2491275-2491476	0.000224694	0.00220475	1.1859
chr5-33850130-33850331	7.09521e-07	2.85853e-05	1.8046
chr5-36623757-36623958	5.47685e-10	1.33776e-07	1.1576
chr5-3818854-3819055	4.19449e-06	0.000108883	1.02548
chr5-5385570-5385771	3.39745e-11	1.7623e-08	1.04662
chr5-55219098-55219299	1.57174e-06	5.20472e-05	2.0014
chr5-61868706-61868907	5.91295e-10	1.41192e-07	1.19297
chr5-65346022-65346223	3.157e-08	2.73291e-06	1.087
chr5-65346226-65346427	1.09718e-08	1.2463e-06	1.11796
chr5-92923265-92923466	4.612e-11	2.2038e-08	1.2785
chr5-92923497-92923698	4.14824e-08	3.35852e-06	1.55299
chr5-92929343-92929544	9.18151e-08	6.11448e-06	1.52807
chr5-92929569-92929770	8.06171e-08	5.55165e-06	1.79263
chr5-92930742-92930943	9.00634e-08	6.02711e-06	1.67114
chr5-92931052-92931253	2.50566e-08	2.30074e-06	1.47119
chr5-95920453-95920654	7.19988e-06	0.000163935	1.34787
chr5-98854833-98855034	2.15794e-13	4.75939e-10	1.14689
chr6-103747950-103748151	2.34463e-05	0.000398944	1.21932
chr6-1048121-1048322	0.000265427	0.00249887	1.13441
chr6-107809261-107809462	2.82871e-07	1.43069e-05	1.45485
chr6-108266086-108266287	1.32492e-06	4.57695e-05	-1.47751
chr6-12018346-12018547	2.47679e-06	7.33021e-05	-1.09075
chr6-120961754-120961955	0.00018781	0.00192555	-2.16195
chr6-125081603-125081804	4.68954e-10	1.19704e-07	1.13777
chr6-13272782-13272983	4.50341e-06	0.000114832	1.11805
chr6-13419824-13420025	2.85257e-09	4.59521e-07	1.33995
chr6-13420049-13420250	1.68108e-11	1.04801e-08	1.19663
chr6-134861212-134861413	6.3293e-08	4.61676e-06	1.04957
chr6-149803058-149803259	2.36217e-06	7.078e-05	1.32317
chr6-154450398-154450599	1.00431e-13	2.83691e-10	1.00496
chr6-158066658-158066859	2.70585e-09	4.41417e-07	1.01159
chr6-158066860-158067061	7.29155e-12	5.84005e-09	1.26345
chr6-158630040-158630241	7.15756e-10	1.63167e-07	2.01798
chr6-161275368-161275569	2.46519e-16	3.50387e-12	1.02145
chr6-166876902-166877103	2.30959e-06	6.9535e-05	1.05365
chr6-166901745-166901946	2.37214e-06	7.09908e-05	1.38741
chr6-166996952-166997153	4.68013e-07	2.09155e-05	1.05558
chr6-167164517-167164718	9.69402e-06	0.000204921	1.38008
chr6-167506119-167506320	8.76789e-09	1.05526e-06	1.38841
chr6-168767959-168768160	5.89685e-06	0.000140737	1.26793
chr6-170044826-170045027	0.000112162	0.00130435	1.2003
chr6-170404871-170405072	3.90885e-05	0.000586966	1.28994
chr6-17687027-17687228	2.46142e-11	1.38707e-08	1.14426
chr6-21363525-21363726	0.000129058	0.00145138	1.12319
chr6-24817834-24818035	0.000327077	0.00292406	1.39922
chr6-25042010-25042211	4.44199e-09	6.38656e-07	1.49697
chr6-25056665-25056866	2.60064e-08	2.36443e-06	1.70316
chr6-25999805-26000006	1.19466e-07	7.46358e-06	1.27101
chr6-26584817-26585018	4.9385e-12	4.43991e-09	1.05685
chr6-28190153-28190354	3.30801e-06	9.11594e-05	1.04049
chr6-32484149-32484350	0.00048812	0.00395591	1.1307
chr6-32507460-32507661	1.91167e-05	0.000342016	1.37282
chr6-32547557-32547758	1.62971e-05	0.00030336	1.37495
chr6-36737415-36737616	5.70286e-07	2.42305e-05	1.3403
chr6-37017833-37018034	7.3928e-05	0.00095118	1.46169
chr6-37018048-37018249	3.05039e-05	0.000486665	1.68095
chr6-40989604-40989805	4.42009e-17	1.01486e-12	-1.06536
chr6-41528433-41528634	0.000173045	0.00181112	1.41966
chr6-427570-427771	1.4176e-11	9.32682e-09	-1.01017
chr6-45827604-45827805	4.56111e-13	7.7943e-10	-1.14783
chr6-5724091-5724292	3.29739e-12	3.29903e-09	1.73054
chr6-66927684-66927885	1.31832e-10	4.75708e-08	1.06557
chr6-788077-788278	1.77644e-05	0.000323531	1.00941
chr6-81726945-81727146	2.85513e-05	0.000462953	-1.15763
chr7-101557046-101557247	3.21261e-07	1.57386e-05	1.06527
chr7-104388643-104388844	0.00078997	0.00568756	-1.05225
chr7-104581452-104581653	4.61691e-06	0.00011697	1.11193
chr7-104581741-104581942	5.76737e-07	2.44438e-05	1.06176
chr7-1095113-1095314	1.31778e-05	0.000258141	1.34141
chr7-12269714-12269915	5.88818e-09	7.86359e-07	-1.27039
chr7-127216247-127216448	8.1023e-08	5.57155e-06	1.38217
chr7-134851460-134851661	3.75381e-06	0.000100204	1.18588
chr7-14207939-14208140	3.03971e-15	2.13902e-11	1.03366
chr7-14353076-14353277	2.1678e-07	1.17176e-05	1.08786
chr7-143631772-143631973	1.81917e-09	3.27561e-07	1.11069
chr7-150147946-150148147	4.89141e-08	3.80703e-06	2.07091
chr7-154997112-154997313	5.16814e-08	3.9652e-06	1.48111
chr7-155556706-155556907	9.4697e-07	3.55747e-05	1.30053
chr7-155790168-155790369	1.10375e-07	7.02931e-06	1.1303
chr7-157295763-157295964	3.42985e-07	1.65214e-05	1.12152
chr7-2159899-2160100	4.23457e-05	0.000623767	1.12866
chr7-21938252-21938453	1.82243e-07	1.02725e-05	1.1063
chr7-2430175-2430376	8.9474e-05	0.00109933	1.10136
chr7-26140576-26140777	6.42073e-07	2.65488e-05	1.21
chr7-28279436-28279637	1.86451e-08	1.84911e-06	2.18082
chr7-30028211-30028412	1.6457e-09	3.04029e-07	1.31306
chr7-31269568-31269769	2.76318e-13	5.6106e-10	1.02289
chr7-32802390-32802591	4.99223e-06	0.000124027	1.27924
chr7-36666861-36667062	3.60248e-08	3.01777e-06	1.09677
chr7-37392909-37393110	5.42793e-05	0.000753692	1.09033
chr7-37477134-37477335	1.25486e-05	0.000249025	-1.20422
chr7-39140695-39140896	8.00622e-16	8.8675e-12	-1.0216
chr7-41772384-41772585	4.05294e-07	1.87705e-05	1.35937
chr7-45980342-45980543	1.44674e-09	2.76751e-07	1.01231
chr7-46831257-46831458	9.52927e-08	6.2816e-06	1.03481
chr7-4910896-4911097	1.37688e-10	4.91665e-08	1.599
chr7-5518850-5519051	3.40189e-07	1.64207e-05	1.1451
chr7-6193738-6193939	6.14339e-05	0.000827651	-1.00858
chr7-63227329-63227530	7.6295e-13	1.13674e-09	1.61257
chr7-633051-633252	3.52411e-06	9.56204e-05	1.17115
chr7-6902645-6902846	3.5626e-05	0.000546908	-1.18973
chr7-76476404-76476605	0.000225483	0.00221083	1.25309
chr7-76577466-76577667	1.51928e-07	8.94667e-06	1.02405
chr7-76679157-76679358	7.27092e-08	5.14233e-06	1.13271
chr7-97449679-97449880	7.18988e-10	1.63537e-07	1.1354
chr8-101328301-101328502	3.44939e-09	5.27899e-07	1.29667
chr8-106181328-106181529	5.29229e-06	0.00012954	1.63006
chr8-112954736-112954937	2.41191e-12	2.66952e-09	1.03516
chr8-116829650-116829851	2.39928e-08	2.23166e-06	1.48567
chr8-124532540-124532741	8.18211e-09	1.00392e-06	1.41703
chr8-1249973-1250174	8.44852e-06	0.000184815	1.18402
chr8-128929826-128930027	3.50739e-05	0.000540423	1.62027
chr8-128930082-128930283	2.20063e-06	6.70604e-05	1.77119
chr8-135700030-135700231	9.75751e-06	0.000205957	1.27587
chr8-141608336-141608537	4.11951e-05	0.000610808	1.15493
chr8-142096210-142096411	1.23888e-07	7.67291e-06	1.07833
chr8-142276180-142276381	4.42517e-08	3.53037e-06	1.95349
chr8-142622310-142622511	1.54336e-10	5.32766e-08	-1.03106
chr8-17458945-17459146	2.09848e-13	4.65117e-10	-1.01782
chr8-22485902-22486103	2.83705e-13	5.72167e-10	1.12132
chr8-24921869-24922070	2.6813e-17	7.50298e-13	-1.2441
chr8-3097948-3098149	0.000332315	0.00296047	1.00047
chr8-37826360-37826561	6.34563e-07	2.63221e-05	1.07309
chr8-39880525-39880726	5.77953e-06	0.000138588	-1.10299
chr8-42040353-42040554	2.32771e-07	1.23723e-05	1.05775
chr8-45358-45559	6.87239e-06	0.000158217	2.37909
chr8-52738180-52738381	5.82436e-09	7.80513e-07	1.51482
chr8-57274747-57274948	2.58885e-06	7.57448e-05	1.0239
chr8-6481504-6481705	1.07763e-08	1.228e-06	1.35465
chr8-67474211-67474412	3.21643e-12	3.25807e-09	1.06855
chr8-6899668-6899869	1.21074e-05	0.000242508	1.43803
chr8-75148439-75148640	1.89295e-07	1.05827e-05	-1.00648
chr8-75611812-75612013	6.6357e-09	8.60023e-07	1.0018
chr8-898230-898431	1.43221e-06	4.85715e-05	1.02566
chr9-101338113-101338314	1.11204e-06	4.01068e-05	1.37361
chr9-101900155-101900356	7.73814e-08	5.38766e-06	1.07757
chr9-111605272-111605473	8.0624e-08	5.5517e-06	1.70668
chr9-112810207-112810408	5.77943e-05	0.00079004	1.26177
chr9-115825048-115825249	4.48806e-07	2.02632e-05	1.03831
chr9-116766700-116766901	1.0457e-07	6.74808e-06	1.66949
chr9-117692773-117692974	0.000168021	0.00177133	1.03163
chr9-119476975-119477176	7.24708e-05	0.000937254	1.40647
chr9-119735025-119735226	2.23916e-12	2.5189e-09	1.09669
chr9-125578363-125578564	4.84881e-05	0.000691012	1.14551
chr9-126101667-126101868	5.36308e-06	0.000130861	1.4082
chr9-126101890-126102091	1.3225e-06	4.5707e-05	1.26365
chr9-126959953-126960154	9.37593e-07	3.53024e-05	1.09716
chr9-129296056-129296257	2.70654e-09	4.41449e-07	1.41293
chr9-130539869-130540070	6.77142e-07	2.76136e-05	1.3364
chr9-130625107-130625308	5.39809e-07	2.32512e-05	1.47439
chr9-132650787-132650988	2.1406e-06	6.56486e-05	1.71762
chr9-134128072-134128273	4.98781e-10	1.25177e-07	1.7442
chr9-134148557-134148758	1.59724e-10	5.45488e-08	2.363
chr9-137347539-137347740	1.21667e-05	0.000243356	1.04207
chr9-137780845-137781046	4.00045e-17	9.68156e-13	-1.60807
chr9-138967901-138968102	1.63788e-06	5.36736e-05	1.10648
chr9-139433346-139433547	0.000341678	0.0030229	1.07083
chr9-139543278-139543479	1.19522e-05	0.000240206	1.43978
chr9-139595837-139596038	5.07782e-07	2.2206e-05	1.92491
chr9-139870903-139871104	5.27555e-12	4.68647e-09	1.07285
chr9-140542195-140542396	2.98219e-08	2.61717e-06	1.00092
chr9-141039742-141039943	3.56592e-08	2.99651e-06	1.08088
chr9-16389317-16389518	8.77214e-06	0.00019	1.0531
chr9-18976573-18976774	7.39865e-10	1.66795e-07	1.76783
chr9-27528053-27528254	4.74298e-06	0.000119394	1.15801
chr9-38852133-38852334	1.31035e-08	1.42258e-06	1.01881
chr9-38863059-38863260	1.50607e-06	5.04233e-05	1.01746
chr9-43617354-43617555	0.00138299	0.00868163	-1.15882
chr9-4862786-4862987	5.14114e-16	5.9787e-12	1.08514
chr9-8566966-8567167	6.53534e-13	1.01598e-09	1.02748
chr9-86420699-86420900	4.12413e-15	2.69557e-11	1.0428
chr9-88733822-88734023	5.29375e-11	2.43215e-08	1.17922
chr9-93605558-93605759	1.92835e-08	1.89229e-06	1.11159
chr9-95993935-95994136	3.58048e-07	1.70514e-05	1.17934
chr9-99383289-99383490	9.61554e-11	3.74355e-08	1.22233
