# Supplementary material for: Integrated epigenetic biomarkers in circulating cell-free DNA as a robust classifier for pancreatic cancer
Source: Clin Epigenetics. 2020 Jul 23;12:112. doi: 10.1186/s13148-020-00898-2 (PMC7376965; doi:10.1186/s13148-020-00898-2)
Supplement: Supplementary file 2 — Additional file 2: Supplementary Table 1. Mapping summary of cfDNA 5mC sequencing data. Supplementary Table 2. Mapping summary of cfDNA 5hmC sequencing results. Supplementary Table 3. Differentially methylated peaks identified by t test. Supplementary Table 4. List of 5mC markers used in model construction. Supplementary Table 5. Wd-scores of PDAC patients derived from distinct models. Supplementary Table 6. Differentially hydroxymethylated peaks identified by t test. Supplementary Table 7. List of 5hmC markers used in model construction. [file 13148_2020_898_MOESM2_ESM.zip › Table S4.xlsx]

## Sheet: final_markers_with_coefficient_
marker	coefficient	gene-chr	gene-start	gene-end	Location	starnd	gene	annotation
chr1-7551244-7551445	-0.236432	chr1	6845383	7829766	genebody	+	CAMTA1	The protein encoded by this gene contains a CG1 DNA-binding domain, a transcription factor immunoglobulin domain, ankyrin repeats, and calmodulin-binding IQ motifs. The encoded protein is thought to be a transcription factor and may be a tumor suppressor. Diseases associated with CAMTA1 include Cerebellar Ataxia, Nonprogressive, With Mental Retardation and Epithelioid Hemangioendothelioma
chr1-94583549-94583750	-0.213809	chr1	94458392	94586688	genebody	-	ABCA4	Diseases associated with ABCA4 include Macular Degeneration, Age-Related, 2 and Stargardt Disease 1. Among its related pathways are Metabolism of fat-soluble vitamins and Transport of glucose and other sugars, bile salts and organic acids, metal ions and amine compounds.
chr10-74510104-74510305	0.0617174	chr10	74451888	74647452	genebody	+	MCU	The encoded protein interacts with mitochondrial calcium uptake 1. Alternative splicing results in multiple transcript variants. Diseases associated with MCU include Hepatocellular Carcinoma and Urethral Calculus. Among its related pathways are NOD-like receptor signaling pathway and Cellular senescence (KEGG).
chr11-62213333-62213534	-0.203907	chr11	62201015	62323707	genebody	-	AHNAK	Diseases associated with AHNAK include Miyoshi Muscular Dystrophy and Hirschsprung Disease 1.
chr12-52577181-52577382	-0.168095	chr12	52562779	52585784	genebody	-	KRT80	Diseases associated with KRT80 include Cervix Uteri Carcinoma In Situ and Uterus Carcinoma In Situ. Among its related pathways are Developmental Biology and Keratinization.
chr17-45820724-45820925	-0.26679	chr17	45810609	45823485	genebody	+	TBX21	xpression of the human ortholog also correlates with IFNG expression in Th1 and natural killer cells, suggesting a role for this gene in initiating Th1 lineage development from naive Th precursor cells. Diseases associated with TBX21 include Asthma, Nasal Polyps, And Aspirin Intolerance and Acute Necrotizing Encephalitis. Among its related pathways are Th17 cell differentiation and Th1 Differenti…
chr17-70711194-70711395	0.0804975	chr17	70710610	70713610	promoter	-	AC080037.1
		chr17	70642087	71088851	genebody	-	SLC39A11	Among its related pathways are NRF2 pathway and Metal ion SLC transporters.
chr17-74491196-74491397	-0.260259	chr17	74466972	74497872	genebody	-	RHBDF2	Diseases associated with RHBDF2 include Tylosis With Esophageal Cancer and Palmoplantar Keratoderma, Nonepidermolytic.
chr17-79303577-79303778	-0.329442	chr17	79285073	79304474	genebody	-	TMEM105
chr18-46515341-46515542	-0.258903
chr18-47155768-47155969	-0.160876
chr19-15917650-15917851	-0.169416	chr19	15917816	15918936	genebody	-	OR10H1	Among its related pathways are Olfactory transduction and Peptide ligand-binding receptors.
chr19-30032302-30032503	-0.224362	chr19	30017405	30055386	genebody	+	VSTM2B
chr2-135079092-135079293	0.109982	chr2	135077649	135080649	promoter	-	AC016906.1
		chr2	134877553	135212192	genebody	+	MGAT5	Increase in the activity of this enzyme has been correlated with the progression of invasive malignancies. Among its related pathways are Transport to the Golgi and subsequent modification and Metabolism.
chr2-236962016-236962217	0.0643683	chr2	236402732	237040444	genebody	+	AGAP1	Diseases associated with AGAP1 include Retinitis Pigmentosa 13. Among its related pathways are Endocytosis.
chr4-125307942-125308143	0.101283
chr4-170925579-170925780	0.278106	chr4	170907747	170954182	genebody	-	MFAP3L
chr4-64572192-64572393	0.32032	chr6	125440194	125585553	genebody	+	TPD52L1	The encoded protein is involved in cell proliferation and calcium signaling. It also interacts with the mitogen-activated protein kinase kinase kinase 5 (MAP3K5/ASK1) and positively regulates MAP3K5-induced apoptosis. Among its related pathways are Vesicle-mediated transport and Clathrin derived vesicle budding.
chr6-125454904-125455105	0.114229
chr6-137972804-137973005	-0.244832
chr6-158066860-158067061	0.189397	chr6	157802164	158099178	genebody	+	ZDHHC14	Diseases associated with ZDHHC14 include Chromosome 6Q24-Q25 Deletion Syndrome and Autosomal Dominant Non-Syndromic Intellectual Disability.
chr7-6113765-6113966	-0.263952
chr9-137780845-137781046	-0.402118
chr9-3565072-3565273	0.250031	chr9	3526722	3671646	genebody	+	RP11-509J21.1
