# Supplementary material for: Integrated epigenetic biomarkers in circulating cell-free DNA as a robust classifier for pancreatic cancer
Source: Clin Epigenetics. 2020 Jul 23;12:112. doi: 10.1186/s13148-020-00898-2 (PMC7376965; doi:10.1186/s13148-020-00898-2)
Supplement: Supplementary file 2 — Additional file 2: Supplementary Table 1. Mapping summary of cfDNA 5mC sequencing data. Supplementary Table 2. Mapping summary of cfDNA 5hmC sequencing results. Supplementary Table 3. Differentially methylated peaks identified by t test. Supplementary Table 4. List of 5mC markers used in model construction. Supplementary Table 5. Wd-scores of PDAC patients derived from distinct models. Supplementary Table 6. Differentially hydroxymethylated peaks identified by t test. Supplementary Table 7. List of 5hmC markers used in model construction. [file 13148_2020_898_MOESM2_ESM.zip › Table S5 .xlsx]

## Sheet: Sheet1
patient ID	AJCC	stage	jaundice (with or without)	CA199	wd-score from 5mC model	predict result of 5mC model	wd-score from 5hmC model	predict result of 5hmC model	wd-score from integrated model	predict result of integrated model
H0020274097	IIB	resectable	w/	275.4							"1" indicates PDAC;"0" indicates healthy
H0015284785	IV	unresectable	w/o	1000	-1.44203	1	-5.59311	1	-4.28963	1
H0016484362	IIA	resectable	w/	1000
H0020519156	IIA	resectable	w/o	292.3	-1.18204	1	-5.37467	1
H0002022827	III	unresectable	w/o	388.3	1.1148	1	-6.83573	1	-4.02341	1
H0016808642	IV	unresectable	w/o	531.9	0.426073	1	-6.28009	1	-3.99263	1
H0021396876	IV	unresectable	w/o	864.6	-2.93779	1	-8.08124	1	-6.04337	1
H0021263820	IV	unresectable	w/	12.61			-8.77055	0
H0021143289	IB	resectable	w/o	18.94	1.41444	1	-7.32432	1	-4.19402	1
H0021242396	IV	unresectable	w/	165.7			-2.7289	1
H0018186065	IIA	resectable	w/	593.3	-1.48823	1	-6.96649	1	-4.80612	1
H0005668116	IIA	resectable	w/	1000	7.10001	1	-2.85943	1	0.157139	1
H0021078943	III	unresectable	w/o	220.8			-4.40372	1
H0021016372	IIB	resectable	w/	18.57	2.78808	1
H0021016755	IIB	resectable	w/	693.8	3.01331	1
H0021029717	III	unresectable	w/	54.74	3.86943	1	-7.10193	1	-3.46212	1
H0021145731	IIA	resectable	w/	125.4	1.68519	1	-5.25546	1	-2.75089	1
H0021416229	IIB	resectable	w/o	1000	-1.62551	1	-4.37293	1	-3.54766	1
H0021413938	III	unresectable	w/o	90.91	1.71118	1	-8.17791	1	-3.97377	1
H0011862190	IA	resectable	w/o	11.54	2.02406	1	-6.02856	1	-3.62638	1
H0000262160	IIB	resectable	w/o	182.9	-1.90099	1	-7.90321	1	-5.82506	1
H0000244144	IA	resectable	w/o	765.9	0.793122	1	-9.46279	0	-5.35387	1
H0021500147	IV	unresectable	w/o	1000	-1.653	1	-6.98904	1	-4.96434	1
H0021570590	IV	unresectable	w/o	1000	-1.45946	1	-6.2483	1	-4.22169	1
H0021269744	III	unresectable	w/o	191.4	-3.42877	1	-10.7967	0
H0021604401	IIA	resectable	w/o	1.74	-0.430035	1	-5.46002	1	-3.38815	1
H0021592020	IV	unresectable	w/o	1000	-2.2107	1	-5.35706	1	-4.0413	1
H0005974081	IIB	resectable	w/o	925.7	2.11256	1	-6.66901	1	-3.43424	1
H0021646700	IIA	resectable	w/	1.33	1.99392	1	-6.51781	1	-3.39502	1
H0021618998	III	unresectable	w/o	33.5	-5.95114	0	-5.57103	1	-6.04362	1
H0019087449	IA	resectable	w/o	16.17	-7.02764	0	-8.87545	0	-7.59615	0
H0021625829	IV	unresectable	w/o	248.4	-2.28222	1	-6.91964	1	-5.4767	1
H0032041544	III	unresectable	w/o	383.6	-3.66321	1	-7.93517	1	-6.76525	0
H0032006398	IV	unresectable	w/o	72.49	1.55779	1	-6.44631	1	-3.35486	1
H0032067353	IV	unresectable	w/o	166.6	-1.31581	1	-6.02702	1	-4.1646	1
H0020276699	III	unresectable	w/o	73.75	1.66147	1	-3.28522	1	-3.28522	1
H0032022381	III	unresectable	w/o	229.9	1.65525	1	-6.98174	1	-4.07883	1
H0021456652	III	unresectable	w/o	37.29	-0.836651	1	-8.46521	1	-5.08348	1
H0003537073	IV	unresectable	w/o	76.01	3.64453	1	-6.19247	1	-3.29172	1
H0001333462	III	unresectable	w/o	18.04	-0.507241	1	-5.17113	1	-3.18003	1
H0032148419	IIA	resectable	w/o	1000	-2.2672	1	-5.67389	1	-4.25518	1
H0003162972	III	unresectable	w/o	35.93	-2.14051	1	-3.13672	1	-2.70848	1
H0003669491	IIB	resectable	w/o	16.56	-1.21924	1	-7.74057	1	-5.63178	1
H0032253275	IIB	resectable	w/	133.1	6.37339	1	-3.34762	1	-0.35963	1
H0032253948	IIB	resectable	w/o	69.49	3.01173	1	-6.13768	1	-2.66562	1
H0020176305	IIA	resectable	w/	219.4	2.31579	1	-7.89422	1
H0000739129	IV	unresectable	w/	7.72	0.910527	1	-4.86259	1	-3.4329	1
H0032320077	IIA	resectable	w/o	202.1	4.05759	1	-6.79348	1	-3.33397	1
H0032302929	IIB	resectable	w/o	592	1.67355	1	-6.66571	1	-3.78557	1
H0018823207	IIB	resectable	w/	1000	2.83839	1	-4.68706	1	-2.59675	1
H0002383465	IV	unresectable	w/o	34.2	-0.600625	1	-8.16728	1	-5.9406	1
H0014235168	III	unresectable	w/	1000	2.38169	1	-5.91198	1	-3.2109	1
H0032312739	IIB	resectable	w/o	627.2	0.639571	1
H0018325801	IB	resectable	w/o	164	3.61433	1	-6.77593	1	-3.29294	1
H0032310624	IIB	resectable	w/o	14.3	-0.262253	1	-6.80161	1	-4.65928	1
H0032376766	IV	unresectable	w/o	1000	7.37046	1	-5.86849	1	-1.61669	1
H0009266086	IIB	resectable	w/o	925	1.0485	1	-7.10787	1	-4.0921	1
H0021162134	III	unresectable	w/o	271.2	3.38766	1	-9.18581	0	-4.94654	1
H0019878828	III	unresectable	w/o	354.4	1.79533	1	-7.74665	1	-3.89379	1
H0020452599	IIB	resectable	w/o	604.1	1.43191	1	-7.39282	1	-4.76849	1
H0021273061	IIA	resectable	w/	166.1	-3.06158	1	-7.96035	1	-5.59589	1
H0021446245	IIB	resectable	w/	104.1	1.1495	1	-8.2752	1	-4.94406	1
H0010399729	IIB	resectable	w/o	155.3	1.94229	1	-5.45514	1	-3.05683	1
H0002199405	IB	resectable	w/o	109	1.90371	1	-7.59257	1	-4.10646	1
H0032184493	III	unresectable	w/o	336.3	-0.411727	1	-8.31753	1	-5.60456	1
H0032232428	III	unresectable	w/	644	1.12049	1	-6.52648	1	-4.12936	1
H0032385579	IV	unresectable	w/	214.6	0.764483	1	-3.99574	1	-2.41569	1
H0032436417	IV	unresectable	w/o	134.4	-1.57177	1	-6.29453	1	-4.55774	1
H0020368511	IB	resectable	w/o	265	2.9507	1	-8.8739	0	-4.57214	1
H0015089339	III	unresectable	w/o	421	1.809	1	-7.32504	1	-3.99334	1
H0032477424	IV	unresectable	w/	68.3	4.35094	1	-3.47761	1	-1.05664	1
H0003338896	IA	resectable	w/o	52.8	-2.49244	0	-8.66255	1	-6.05766	1
