# Supplementary material for: Integrated epigenetic biomarkers in circulating cell-free DNA as a robust classifier for pancreatic cancer
Source: Clin Epigenetics. 2020 Jul 23;12:112. doi: 10.1186/s13148-020-00898-2 (PMC7376965; doi:10.1186/s13148-020-00898-2)
Supplement: Supplementary file 2 — Additional file 2: Supplementary Table 1. Mapping summary of cfDNA 5mC sequencing data. Supplementary Table 2. Mapping summary of cfDNA 5hmC sequencing results. Supplementary Table 3. Differentially methylated peaks identified by t test. Supplementary Table 4. List of 5mC markers used in model construction. Supplementary Table 5. Wd-scores of PDAC patients derived from distinct models. Supplementary Table 6. Differentially hydroxymethylated peaks identified by t test. Supplementary Table 7. List of 5hmC markers used in model construction. [file 13148_2020_898_MOESM2_ESM.zip › Table S7.xlsx]

## Sheet: Sheet1
marker	coefficient	gene-chr	gene-start	gene-end	starnd	location	gene	annotation
chr10-28559398-28559599	-0.0963193	chr10	28339921	28623415	-	genebody	MPP7	MPP7 regulate autophagy in pancreatic ductal adenocarcinoma. This family member forms a complex with the polarity protein DLG1 (discs, large homolog 1) and facilitates epithelial cell polarity and tight junction formation.
chr1-109204900-109205101	-0.158535	chr1	109204148	109207148	-	promoter	HENMT1	related pathways are Gene Expression and PIWI-interacting RNA (piRNA) biogenesis
chr11-1054465-1054666	-0.190566	chr11	1049879	1055284	+	genebody	LINC02688	RNA Gene
chr11-117313702-117313903	-0.139164	chr11	117298488	117688240	-	genebody	DSCAML1	The protein encoded by this gene is a member of the Ig superfamily of cell adhesion molecules
chr11-120423398-120423599	-0.13028	chr11	120382467	120859613	+	genebody	GRIK4	This gene encodes a protein that belongs to the glutamate-gated ionic channel family. Glutamate functions as the major excitatory neurotransmitter in the central nervous system through activation of ligand-gated ion channels and G protein-coupled membrane receptors.
chr1-151168534-151168735	-0.129492	chr1	151167797	151170797	-	promoter	VPS72
		chr1	151167424	151170424	+	promoter	PIP5K1A	related pathways are PI3K/AKT activation and PI Metabolism.Furthermore, PIP5K1A depletion specifically reduces oncogenic KRAS signaling and proliferation, and sensitizes pancreatic cancer cell lines to a MAPK inhibitor. These results suggest PIP5K1A as a potential target in KRAS signaling for the treatment of KRAS-mutant cancers
chr1-174799728-174799929	-0.0597423	chr1	174128547	174964445	+	genebody	RABGAP1L	RABGAP1L (RAB GTPase Activating Protein 1 Like) is a Protein Coding gene. Gene Ontology (GO) annotations related to this gene include GTPase activator activity and Rab GTPase binding;related to cell migration
chr1-174925779-174925980	-0.194429	chr1	174923398	174926398	-	promoter	lncRNA
		chr1	174128547	174964445	+	genebody	RABGAP2L
chr11-75902729-75902930	-0.141752	chr11	75901768	75906115	+	genebody	AP000785
chr12-114111740-114111941	-0.137001	chr11	75897368	75921780	-	genebody	WNT11	related pathway Wnt Signaling Pathway and Pluripotency.Wnt11 regulates migration and invasion in pancreatic ductal adenocarcinoma.
chr14-96831787-96831988	-0.149643	chr14	96830207	96833207	-	promoter	ATG2B	ATG2B, the miR-143 target verified in the present study, is a key component involved in autophagosome formation. related pathways are Autophagy Pathway and Autophagy - animal
		chr14	96829813	96853625	+	genebody	GSKIP	This gene encodes a protein that is involved as a negative regulator of GSK3-beta in the Wnt signaling pathway.
chr15-92873912-92874113	-0.122471	chr15	92691981	92874267	-	genebody	RP11-152L20.3	lncRNA
chr1-67659524-67659725	-0.135317	chr1	67557847	67697536	-	genebody	C1orf141
		chr1	67632082	67725662	+	genebody	IL23R	related pathways are Cytokine Signaling in Immune system and Th17 cell differentiation.Binds IL23 and mediates T-cells, NK cells and possibly certain macrophage/myeloid cells stimulation probably through activation of the Jak-Stat signaling cascade. IL23 functions in innate and adaptive immunity and may participate in acute response to infection in peripheral tissues. IL23 may be responsible for …
chr19-14528311-14528512	-0.176133	chr19	14519630	14530192	-	genebody	DDX39A	related pathways are Transport of Mature Transcript to Cytoplasm and Cleavage of Growing Transcript in the Termination Region.This gene is thought to play a role in the prognosis of patients with gastrointestinal stromal tumors.
chr19-40666161-40666362	-0.146046
chr19-47539626-47539827	-0.194688	chr19	47523076	47549033	+	genebody	NPAS1	The protein encoded by this gene is a member of the basic helix-loop-helix (bHLH)-PAS family of transcription factors.
chr20-16520064-16520265	0.136342	chr20	16252748	16554078	-	genebody	KIF16B	related pathways are Vesicle-mediated transport and Golgi-to-ER retrograde transport.
chr2-155506536-155506737	-0.0504473
chr2-232348533-232348734	-0.234207	chr2	232348352	232351352	-	promoter	NCL	Nucleolin (NCL) is overexpressed in cancers and its inhibition impairs tumor growth
chr22-50473185-50473386	-0.0956869	chr22	50453551	50495364	-	genebody	TTLL8
chr4-141119705-141119906	-0.0974625
chr4-143623752-143623953	-0.253963	chr4	142944312	143768585	-	genebody	INPP4B	related pathways are PI Metabolism and Inositol phosphate metabolism.INPP4B was upregulated in pancreatic cancer tissue compared with normal tissue. INPP4B knockdown inhibited cell proliferation and promoted apoptosis in pancreatic cancer in vitro and in vivo.
chr4-74912081-74912282	-0.127953
chr5-153892221-153892422	-0.129491
chr8-101969648-101969849	-0.167804
chr9-140386947-140387148	0.328938	chr9	140354403	140444986	-	genebody	PNPLA7	related pathways are PI Metabolism and Metabolism
chr9-89287535-89287736	-0.156134	chr9	89247061	89311411	+	genebody	lncRNA
